# Supplementary material for: 131 genetic loci highlight immunological pathways and tissues in nasal polyposis and asthma
Source: Nat Commun. 2025 Nov 10;16:9879. doi: 10.1038/s41467-025-64847-4 (PMC12603121; doi:10.1038/s41467-025-64847-4)
Supplement: Supplementary file 3 — Supplementary Data 1-15 [file 41467_2025_64847_MOESM3_ESM.xlsx]

## Sheet: Supplementary Data 1
Lead variants of loci in GWAS of Asthma in FinnGen R9 and UKB
Locus ID	CHR	POS	REF	ALT	BETA	SE	PVAL	DIRECTION	HetISq	HetChiSq	HetDf	HetPVal	rsid	Nearest gene	Consequence	OR	CI	FE
1p36.11	1	24875820	t	c	-0.0461	0.0074	4.001e-10	--	53.3	2.139	1	0.1436	rs3131526	RUNX3	regulatory region	0.954946	(0.941 - 0.969)	1.426
1p22.1	1	91706116	c	g	0.1193	0.0179	2.714e-11	++	76.3	4.227	1	0.03978	rs114425738	TGFBR3	intron	1.12671	(1.088 - 1.167)	3.116
1p13.2	1	113761186	a	c	0.0467	0.0083	1.852e-08	++	0	0.456	1	0.4994	rs6679677	RSBN1	upstream	1.04781	(1.03 - 1.065)	1.471
1q21.3b	1	152313385	a	g	0.1596	0.0292	4.575e-08	++	60.4	2.525	1	0.1121	rs61816761	FLG	stop gain	1.17304	(1.108 - 1.242)	0.604
1q24.2	1	167445635	t	c	-0.0427	0.0061	3.52e-12	--	0	0.432	1	0.5109	rs840012	CD247	intron	0.958199	(0.946 - 0.97)	0.563
1q24.3	1	172776144	t	c	0.0398	0.0059	1.257e-11	++	63.1	2.712	1	0.0996	rs859722	FASLG	intron	1.0406	(1.028 - 1.053)	1.266
1q32.1a	1	198776737	t	c	0.0549	0.0094	4.698e-09	++	0	0.066	1	0.7975	rs7538393	PTPRC	regulatory region	1.05643	(1.037 - 1.076)	0.706
1q32.1b	1	203090600	t	c	-0.0377	0.0061	6.846e-10	--	0	0.184	1	0.6679	rs6664108	ADORA1	upstream	0.963002	(0.951 - 0.975)	1.029
2p25.1	2	8298563	t	c	-0.0417	0.0059	2.12e-12	--	75.3	4.051	1	0.04416	rs346835	ID2	intron	0.959157	(0.948 - 0.971)	1.119
2q12.1a	2	102337753	a	g	-0.1222	0.008	3.695e-52	--	92	12.526	1	0.0004013	rs72823646	IL18R1, IL1RL1	intron	0.884971	(0.871 - 0.899)	1.256
2q12.1b	2	103155940	t	c	-0.0699	0.0112	4.921e-10	--	0	0.661	1	0.4163	rs75895309	TMEM182	intron	0.932487	(0.912 - 0.954)	5.567
2q13	2	111117122	t	g	0.0952	0.009	4.176e-26	++	0	0.066	1	0.7968	rs72836344	ACOXL	intron	1.09988	(1.08 - 1.12)	0.971
2q37.3	2	241759225	a	g	-0.0842	0.0068	1.041e-35	--	64.8	2.838	1	0.09206	rs34290285	D2HGDH	intron	0.919247	(0.907 - 0.932)	0.835
3p25.3	3	10467515	c	g	-0.034	0.006	1.737e-08	--	0	0.031	1	0.8607	rs59105104	ATP2B2	intron	0.966572	(0.955 - 0.978)	0.932
3p25.2	3	12255041	a	g	0.0522	0.0081	1.281e-10	++	0	0.205	1	0.651	rs7641345	PPARG	downstream	1.05359	(1.037 - 1.071)	0.979
3p22.3	3	33006170	t	g	0.0457	0.0058	3.578e-15	++	55.4	2.24	1	0.1344	rs35570272	GLB1	intron	1.04676	(1.034 - 1.059)	0.855
3p21.31	3	50161104	a	g	0.033	0.0057	6.423e-09	++	0	0.351	1	0.5536	rs12631337	SEMA3F	intron	1.03355	(1.022 - 1.046)	1.131
3q21.3	3	128229306	t	c	-0.0424	0.0063	1.883e-11	--	46.6	1.873	1	0.1711	rs4857878	EEFSEC	intron	0.958486	(0.946 - 0.971)	0.987
3q28	3	188723373	t	c	0.0427	0.0065	4.022e-11	++	0	0.036	1		rs9815874	LPP	intron	1.04362	(1.03 - 1.057)	0.636
3q29a	3	193831619	t	c	-0.037	0.0058	1.307e-10	--	0	0.534	1	0.4651	rs1146045	OPA1	regulatory region	0.963676	(0.952 - 0.975)	0.922
3q29b	3	196632439	a	g	-0.036	0.006	1.712e-09	--	31.3	1.455	1	0.2276	rs1684466	NRROS	non-coding exon	0.96464	(0.953 - 0.976)	0.969
4p14	4	38797027	a	c	-0.0505	0.0074	9.441e-12	--	0	0.754	1	0.3853	rs5743618	TLR1	missense variant	0.950754	(0.937 - 0.965)	0.463
4q24	4	105897896	a	g	0.0502	0.0064	4.625e-15	++	0	0.232	1	0.63	rs34712979	NPNT	splice region variant	1.05148	(1.038 - 1.065)	1.051
4q27	4	122307977	t	c	-0.0418	0.0061	6.009e-12	--	81.5	5.395	1	0.0202	rs7688384	KIAA1109	synonymous	0.959062	(0.947 - 0.971)	0.984
4q28.1	4	123755424	a	t	-0.0452	0.008	1.707e-08	--	0	0.024	1	0.8758	rs1364871	SPRY1	intron	0.955806	(0.941 - 0.971)	0.97
4q31.21	4	144513592	a	g	0.035	0.0057	7.644e-10	++	0	0.012	1	0.9142	rs1032297	HHIP	intron	1.03562	(1.024 - 1.048)	1.301
5p15.2	5	14610200	c	g	-0.0577	0.0092	3.123e-10	--	47.4	1.902	1	0.1679	rs16903574	FAM105A	missense variant	0.943933	(0.927 - 0.962)	1.761
5p13.2	5	35837132	a	g	-0.0466	0.0058	1.525e-15	--	0	0.171	1	0.679	rs12697352	IL7R	intergenic variant	0.954469	(0.943 - 0.966)	1.209
5q22.1b	5	111066174	t	c	-0.1049	0.0066	1.383e-56	--	0	0.766	1	0.3816	rs1837253	TSLP	upstream	0.900415	(0.888 - 0.913)	1.037
5q23.1	5	119355086	c	g	-0.0356	0.0059	1.216e-09	--	34.8	1.534	1	0.2154	rs3813308	TNFAIP8	5' UTR	0.965026	(0.953 - 0.977)	0.715
5q31.1b	5	132451445	a	g	-0.075	0.0059	1.261e-36	--	80.8	5.209	1	0.02247	rs6866614	C5orf56	intron	0.927743	(0.917 - 0.939)	1.176
5q31.1c	5	134115992	a	c	0.0571	0.0091	2.935e-10	++	0	0.004	1	0.9477	rs5742913	TCF7	missense variant	1.05876	(1.04 - 1.078)	1.013
5q31.3	5	142171888	a	g	0.0489	0.0064	2.151e-14	++	0	0.231	1	0.6309	rs3899510	NDFIP	downstream	1.05012	(1.037 - 1.064)	0.891
5q32	5	148463317	a	c	-0.0434	0.0057	2.165e-14	--	0	0.032	1	0.8572	rs1964801	HTR4	intron	0.957528	(0.946 - 0.969)	0.897
6p22.3	6	22520826	t	c	0.0347	0.0062	2.391e-08	++	0	0.298	1	0.5852	rs6901920	HDGFL1	intergenic variant	1.03531	(1.022 - 1.048)	1.423
6p21.32	6	32647774	a	g	-0.1192	0.0057	7e-96	--	97	33.536	1	6.996e-09	rs17843580	HLA-DQA1	downstream	0.88763	(0.877 - 0.898)	0.921
6p21.31	6	35152114	a	g	-0.0614	0.0107	9.713e-09	--	10.7	1.12	1	0.29	rs72901705	TCP11	upstream	0.940447	(0.921 - 0.961)	0.392
6q12	6	63585217	a	g	-0.0351	0.0063	3.193e-08	--	69.8	3.315	1	0.06866	rs13213141	PTP4A1	downstream	0.965509	(0.953 - 0.978)	0.725
6q15	6	90296508	a	g	-0.0658	0.0063	1.494e-25	--	0	0.732	1	0.3922	rs1504215	BACH2	5' UTR	0.936318	(0.924 - 0.948)	0.706
6q24.2	6	143546269	t	c	0.0627	0.0111	1.586e-08	++	48.3	1.933	1	0.1645	rs12206238	PHACTR2	intron	1.06471	(1.041 - 1.089)	0.889
7p21.1	7	20401442	a	g	0.0404	0.0062	6.664e-11	++	40.8	1.69	1	0.1936	rs13242474	ITGB8	intron	1.04123	(1.028 - 1.054)	1.243
7p15.3	7	22727814	a	g	-0.0314	0.0056	2.612e-08	--	0	0.429	1	0.5127	rs2069832	IL6	intron	0.969088	(0.958 - 0.98)	0.81
8p23.1b	8	9133569	t	c	-0.0498	0.0073	8.607e-12	--	0	0.833	1	0.3613	rs55858845	PPP1R3B	downstream	0.95142	(0.937 - 0.966)	0.86
8p23.1c	8	10930102	t	c	0.0369	0.0057	7.897e-11	++	0	0.035	1	0.8515	rs4240673	XKR6	intron	1.03759	(1.026 - 1.05)	0.776
8q21.13	8	80374940	t	c	0.0534	0.006	3.652e-19	++	36.7	1.58	1	0.2088	rs13263709	ZBTB10	intron	1.05485	(1.042 - 1.068)	1.09
8q22.3	8	102119520	t	c	0.0337	0.006	1.696e-08	++	0	0.447	1	0.5036	rs646836	NCALD	intron	1.03427	(1.022 - 1.047)	0.911
9p24.1	9	6213148	a	g	0.1035	0.0064	1.693e-58	++	78	4.539	1	0.03313	rs928412	IL33	upstream	1.10905	(1.095 - 1.123)	1.033
9q34.11	9	129173188	t	c	0.0362	0.0061	3.664e-09	++	14.4	1.168	1	0.2799	rs4837346	IER5L	upstream	1.03686	(1.024 - 1.05)	1.06
10p15.1	10	6051176	t	c	-0.2187	0.0311	1.896e-12	--	19.7	1.246	1	0.2643	rs12722502	IL2RA	intron	0.803563	(0.756 - 0.854)	0.167
10p14a	10	8062759	t	c	-0.0412	0.0057	5.584e-13	--	0	0.678	1	0.4102	rs3824660	GATA3	intron	0.959637	(0.949 - 0.971)	0.948
10p14b	10	9011169	t	c	-0.0948	0.006	7.249e-57	--	90.5	10.579	1	0.001144	rs962993	GATA3	intergenic	0.909555	(0.898 - 0.921)	0.713
10p12.31	10	21504895	t	c	0.0383	0.0059	7.031e-11	++	0	0.299	1	0.5848	rs11012725	CASC10	intergenic	1.03904	(1.027 - 1.052)	0.999
11p15.5	11	1119542	a	g	-0.0426	0.0059	7.569e-13	--	51.7	2.069	1	0.1503	rs11245965	MUC5AC	intergenic	0.958295	(0.947 - 0.97)	0.904
11q12.2	11	61830816	t	c	-0.0435	0.0066	4.93e-11	--	67.8	3.11	1	0.0778	rs174572	FADS2	intron	0.957433	(0.945 - 0.97)	0.902
11q13.1	11	65784486	a	g	-0.0402	0.0057	1.599e-12	--	0	0.076	1	0.7824	rs479844	OVOL1	upstream	0.960597	(0.949 - 0.972)	1.066
11q13.5	11	76582682	t	g	0.0633	0.0056	3.301e-29	++	88.3	8.524	1	0.003505	rs7936312	EMSY	intergenic	1.06535	(1.053 - 1.078)	0.857
11q24.3	11	128261371	a	g	-0.0429	0.0067	1.886e-10	--	75.5	4.074	1	0.04354	rs1940377	ETS1	intergenic	0.958007	(0.945 - 0.971)	1.124
12q13.11	12	47814585	t	c	0.0364	0.0056	1.142e-10	++	74	3.842	1	0.05	rs11168249	HDAC7	intron	1.03707	(1.025 - 1.049)	1.115
12q13.3	12	57109992	t	c	0.0471	0.0057	1.28e-16	++	88.1	8.409	1	0.003733	rs167769	STAT6	5' UTR	1.04823	(1.036 - 1.06)	1.104
12q21.1	12	71191963	t	c	0.0354	0.006	3.191e-09	++	0	0.982	1	0.3217	rs17226898	TSPAN8	intron	1.03603	(1.023 - 1.049)	0.799
12q22	12	94169099	c	g	-0.0504	0.0087	5.771e-09	--	0	0.899	1	0.3431	rs2361359	PLXNC1	intron	0.950849	(0.934 - 0.968)	1.031
12q24.31	12	123428886	a	g	0.0406	0.007	5.349e-09	++	24.2	1.319	1	0.2508	rs4930718	RILPL2	intron	1.04144	(1.027 - 1.056)	0.984
13q14.11a	13	39794307	a	g	0.0425	0.0059	7.796e-13	++	19.5	1.242	1	0.2652	rs11618582	COG6	downstream	1.04342	(1.031 - 1.056)	0.978
13q32.3	13	99352087	t	c	-0.0481	0.0059	2.131e-16	--	51.6	2.064	1	0.1508	rs1923897	UBAC2	intron	0.953038	(0.942 - 0.965)	0.903
14q24.1	14	68287700	t	c	0.0383	0.0061	3.527e-10	++	0	0.877	1	0.3491	rs2104047	RAD51B	intron	1.03904	(1.026 - 1.052)	0.98
14q32.12	14	92663465	t	c	-0.0358	0.006	1.919e-09	--	0	0.938	1	0.3327	rs9323880	RIN3	intron	0.964833	(0.953 - 0.977)	0.898
15q15.1	15	41490530	a	c	0.0394	0.0064	5.495e-10	++	75.9	4.142	1	0.04182	rs12440067	ITPKA	upstream	1.04019	(1.027 - 1.054)	1.186
15q22.2	15	60776148	a	g	-0.0765	0.0082	1.187e-20	--	53.8	2.166	1	0.141	rs10519067	RORA	intron	0.926353	(0.911 - 0.942)	1.227
15q22.33	15	67150258	t	c	0.0916	0.0064	5.226e-47	++	46.7	1.875	1	0.1709	rs17293632	SMAD3	intron	1.09593	(1.082 - 1.11)	1.155
15q25.3	15	85702038	a	g	-0.0339	0.0062	4.345e-08	--	0	0.847	1	0.3574	rs12916001	AKAP13	intron	0.966668	(0.955 - 0.979)	0.768
16p13.13	16	11125184	a	g	-0.0684	0.0068	1.001e-23	--	55.9	2.266	1	0.1323	rs12935657	CLEC16A	intron	0.933887	(0.921 - 0.947)	0.908
16p12.1	16	27337847	t	c	0.0645	0.0062	3.522e-25	++	0	0.286	1	0.5927	rs3785356	IL4R	intron	1.06663	(1.053 - 1.08)	0.85
16q24.3	16	89649814	t	g	-0.0372	0.0067	2.648e-08	--	0	0.452	1	0.5015	rs4785699	CHMP1A	intron	0.963483	(0.95 - 0.977)	1.057
17p13.3	17	1580323	t	c	-0.0341	0.0061	2.853e-08	--	0	0.108	1	0.7425	rs7222858	SLC43A2	intron	0.966475	(0.955 - 0.979)	0.918
17p12	17	16025689	a	c	0.0317	0.0056	1.727e-08	++	2.3	1.023	1	0.3118	rs62073587	TTC19	intron	1.03221	(1.02 - 1.044)	1.09
17q21.1	17	39924659	a	g	0.0679	0.0056	1.573e-33	++	0	0.88	1	0.3481	rs8076131	ORMDL3	intron	1.07026	(1.058 - 1.083)	0.887
17q21.2	17	42294404	a	c	-0.0418	0.0064	7.518e-11	--	0	0.213	1	0.6448	rs16967637	STAT5A	intron	0.959062	(0.947 - 0.972)	0.784
17q21.31	17	45259320	c	g	-0.0355	0.006	3.707e-09	--	28.2	1.393	1	0.2379	rs4247364	SPATA32	intron	0.965123	(0.953 - 0.977)	0.96
17q21.33	17	49370984	a	g	0.0612	0.0057	8.692e-27	++	0	0.018	1	0.8928	rs12952581	ZNF651	intron	1.06311	(1.051 - 1.075)	1.182
17q25.1	17	75800536	a	c	-0.0558	0.009	6.321e-10	--	0	0.063	1	0.8016	rs112503011	UNK	intron	0.945728	(0.929 - 0.963)	0.542
18q21.33	18	63181406	t	c	0.0345	0.0062	2.024e-08	++	0	0.039	1	0.844	rs4940576	BCL2	intron	1.0351	(1.022 - 1.048)	0.833
19q13.11	19	33235672	a	c	-0.0985	0.0105	4.977e-21	--	0	0.055	1	0.8139	rs117710327	SLC7A10	TF binding site	0.906196	(0.887 - 0.925)	1.483
19q13.32	19	45816157	c	g	-0.0348	0.0063	3.787e-08	--	20.5	1.258	1	0.2621	rs1132645	SYMPK	synonymous	0.965799	(0.954 - 0.978)	1.014
20q11.21	20	32276789	a	g	0.0447	0.0076	4.735e-09	++	0	0.202	1	0.6531	rs6119231	KIF3B	upstream	1.04571	(1.03 - 1.062)	0.884
20q13.33	20	63706054	a	g	-0.034	0.0062	4.067e-08	--	0	0.02	1	0.8875	rs6011040	ARFRP1	intron	0.966572	(0.954 - 0.979)	1.07
21q22.12	21	35051694	t	c	0.0562	0.008	1.834e-12	++	87.5	8.021	1	0.004624	rs17227210	RUNX1	intron	1.05781	(1.041 - 1.075)	1.022
22q12.3	22	37137755	c	g	-0.0362	0.0056	1.453e-10	--	0	0.047	1	0.8289	rs228958	IL2RB	intron	0.964447	(0.953 - 0.976)	1.255
22q13.31	22	46597553	a	g	0.0354	0.0061	6.256e-09	++	0	0.06	1	0.8072	rs4823863	GRAMD4	intron	1.03603	(1.023 - 1.049)	1.365
DIRECTION: Codirection between FinnGen and UKB

## Sheet: Supplementary Data 2
Lead variants of loci in GWAS of CRSwNP in FinnGen R9 and UKB
Locus ID	CHR	POS	REF	ALT	BETA	SE	PVAL	DIRECTION	HetISq	HetChiSq	HetDf	HetPVal	rsid	Nearest gene	Consequence	OR	CI	FE
1q21.3a	1	150979381	a	g	0.1155	0.0146	2.402e-15	++	49.1	1.965	1	0.1609	rs3754211	ANXA9	upstream	1.12243	(1.09 - 1.155)	0.977
1q24.2	1	167452714	t	c	-0.0954	0.0161	3.192e-09	--	0	0.944	1	0.3314	rs1773561	CD247	intron	0.909009	(0.88 - 0.939)	0.578
1q32.1a	1	198738388	t	g	0.2165	0.0352	7.8e-10	++	0	0.835	1	0.3607	rs113752715	PTPRC	intron	1.24172	(1.159 - 1.33)	0.393
2p23.3	2	24633890	a	g	-0.1031	0.016	1.184e-10	--	0	0.19	1	0.663	rs11894248	NCOA1	intron	0.902037	(0.874 - 0.931)	1.2
2q12.1a	2	102309330	c	g	0.1728	0.0156	1.877e-28	++	0	0.35	1	0.554	rs4851564	IL1RL1	upstream	1.18863	(1.153 - 1.226)	0.962
2q13	2	111119036	c	g	0.1651	0.025	4.196e-11	++	0	0.052	1	0.8198	rs72836346	BCL2L11	intron	1.17951	(1.123 - 1.239)	1.126
2q22.3	2	145790450	t	c	0.179	0.0267	2.036e-11	++	73	3.701	1	0.05439	rs10427396	ZEB2	intergenic	1.19602	(1.135 - 1.26)	1.062
2q37.1	2	232727791	a	g	-0.1217	0.0146	6.58e-17	--	93	14.373	1	0.0001499	rs6704768	GIGYF2	intron	0.885414	(0.86 - 0.911)	0.899
2q37.3	2	241768630	t	c	-0.1676	0.0278	1.581e-09	--	0	0.021	1	0.8843	rs113372064	D2HGDH	3' UTR	0.845692	(0.801 - 0.893)	0.758
3p22.3	3	33002847	t	c	-0.081	0.0146	3.241e-08	--	0	0.008	1	0.9301	rs9828592	GLB1	intron	0.922194	(0.896 - 0.949)	0.898
3p13	3	71497593	t	c	0.1579	0.0162	2.18e-22	++	78.4	4.627	1	0.03147	rs6789751	FOXP1	intron	1.17105	(1.134 - 1.209)	0.891
5p13.2	5	35841347	a	g	0.102	0.0152	2.064e-11	++	0	0.009	1	0.9257	rs10075764	IL7R	regulatory region	1.10738	(1.075 - 1.141)	1.209
5q22.1b	5	111128310	t	c	-0.2003	0.0152	7.05e-40	--	21.7	1.277	1	0.2585	rs1043828	WDR36	3' UTR	0.818485	(0.794 - 0.844)	0.854
5q31.1a	5	131381397	t	c	-0.1479	0.0163	1.103e-19	--	37.3	1.596	1	0.2065	rs11738827	CDC42SES	intron	0.862517	(0.835 - 0.891)	0.7
5q31.1b	5	132451445	a	g	-0.1697	0.0156	1.779e-27	--	0	0.252	1	0.6155	rs6866614	C5orf56	intron	0.843918	(0.818 - 0.87)	1.176
5q31.3	5	142088689	t	c	0.0838	0.0147	1.142e-08	++	0	0.932	1	0.3344	rs1821263	NDFIP1	intergenic	1.08741	(1.056 - 1.12)	1.029
6p25.3b	6	410417	a	g	-0.1073	0.0146	2.012e-13	--	58.3	2.399	1	0.1214	rs1050979	IRF4	3' UTR	0.898256	(0.873 - 0.925)	0.949
6p21.32	6	32666578	a	g	0.2554	0.0165	3.855e-54	++	0	0.012	1	0.9128	rs1049072	HLA-DQB1	synonymous	1.29098	(1.25 - 1.334)	1.621
6q15	6	90246276	a	g	0.1418	0.0165	1.022e-17	++	76.2	4.209	1	0.04022	rs62408224	BACH2	intron	1.15235	(1.115 - 1.191)	0.732
7p15.1	7	28123055	t	c	-0.0837	0.0146	9.637e-09	--	12	1.136	1	0.2864	rs12531540	JAZF1	intron	0.919707	(0.893 - 0.947)	0.987
8q24.12	8	118997146	a	c	-0.1056	0.0146	4.846e-13	--	0	0.535	1	0.4646	rs4618726	COLEC10	intron	0.899784	(0.874 - 0.926)	1.007
8q24.3	8	141408317	t	c	0.179	0.0327	4.423e-08	++	20.5	1.258	1	0.262	rs116877855	PTP4A3	intron	1.19602	(1.122 - 1.275)	1.052
9p24.1	9	6192796	t	c	0.316	0.0159	9.995e-88	++	51.7	2.072	1	0.15	rs2095044	IL33	upstream	1.37163	(1.329 - 1.415)	1.025
9q22.33	9	99357187	a	g	-0.1051	0.0177	2.65e-09	--	75.1	4.011	1	0.0452	rs7044307	SEC61B	intron	0.900234	(0.869 - 0.932)	1.808
10p15.1	10	6029490	t	c	-0.0999	0.0158	2.713e-10	--	31.3	1.457	1	0.2275	rs4749920	IL2RA	intron	0.904928	(0.877 - 0.934)	1.45
10p14a	10	8063782	a	g	-0.1402	0.0147	1.384e-21	--	0	0.019	1	0.8894	rs2277228	GATA3	intron	0.869184	(0.844 - 0.895)	0.96
10p14b	10	9015459	t	g	-0.1996	0.0158	1.032e-36	--	0	0.159	1	0.6905	rs1031163	GATA3	intergenic	0.819058	(0.794 - 0.845)	0.711
10q21.2	10	62649027	t	c	-0.1089	0.0154	1.471e-12	--	0	0.516	1	0.4724	rs10995258	ZNF365	intron	0.89682	(0.87 - 0.925)	0.963
11q12.2	11	61824890	a	g	0.1013	0.0151	1.857e-11	++	0	0.541	1	0.462	rs174566	FADS1,FADS2	intron	1.10661	(1.074 - 1.14)	1.283
11q13.3	11	70148953	a	g	-0.0904	0.0147	7.555e-10	--	0	0.595	1	0.4406	rs12279397	ANO1	intron	0.913566	(0.887 - 0.941)	0.853
11q23.3	11	118872577	a	g	0.1167	0.0193	1.513e-09	++	0	0.015	1	0.9025	rs12365699	CXCR5	intergenic	1.12378	(1.082 - 1.167)	0.874
12q13.11	12	47814585	t	c	0.0825	0.0147	1.816e-08	++	60	2.498	1	0.114	rs11168249	HDAC7	intron	1.086	(1.055 - 1.118)	1.115
12q13.2	12	55976127	a	g	-0.1294	0.0155	6.691e-17	--	0.7	1.007	1	0.3156	rs773108	RAB5B	intron	0.878622	(0.852 - 0.906)	0.932
13q14.11a	13	39794464	t	c	-0.1052	0.0155	1.172e-11	--	0	0.467	1	0.4945	rs9594366	COG6	downstream	0.900144	(0.873 - 0.928)	0.977
13q14.11b	13	42414788	a	g	0.1072	0.015	9.006e-13	++	0	0.159	1	0.69	rs7327510	AKAP11	intron	1.11316	(1.081 - 1.147)	0.827
13q32.3	13	99202870	a	g	0.0878	0.0148	3.262e-09	++	11.1	1.124	1	0.289	rs2182885	UBAC2	intron	1.09177	(1.06 - 1.124)	0.88
14q23.3	14	64456448	t	g	0.0856	0.0156	4.02e-08	++	0	0.002	1	0.9683	rs6573559	MTHFD1, ZBTB25	intron	1.08937	(1.056 - 1.124)	0.94
15q22.33	15	67150258	t	c	0.0941	0.0165	1.206e-08	++	36.2	1.568	1	0.2106	rs17293632	SMAD3	intron	1.09867	(1.063 - 1.135)	1.155
16p13.13	16	11131109	a	g	0.1457	0.018	5.178e-16	++	0	0.216	1	0.6424	rs36045143	CLEC16A	intron	1.15685	(1.116 - 1.199)	0.909
16p12.1	16	27357512	a	g	0.1402	0.021	2.536e-11	++	0	0.866	1	0.3521	rs2891058	IL4R	intron	1.1505	(1.104 - 1.199)	0.986
16q22.1	16	68537086	a	t	-0.1023	0.0186	4.073e-08	--	0	0.303	1	0.5819	rs1728797	ZFP90	intron	0.902759	(0.87 - 0.937)	1.095
17p13.2	17	4632019	a	g	-1.1078	0.1056	9.437e-26	--	1.9	1.019	1	0.3127	rs34210653	ALOX15	missense	0.330285	(0.268 - 0.406)	0.675
17q21.1	17	39657603	c	g	-0.0948	0.0154	7.358e-10	--	0	0.025	1	0.8736	rs11869286	STARD3	intron	0.909555	(0.882 - 0.938)	1.073
17q21.32	17	47733988	c	g	-0.1521	0.0272	2.204e-08	--	66.5	2.986	1	0.08397	rs41444548	TBX21	intron	0.858902	(0.814 - 0.906)	1.057
19p13.3	19	1104079	a	g	-0.139	0.0186	8.746e-14	--	69.1	3.241	1	0.0718	rs4807542	GPX4	synonymous	0.870228	(0.839 - 0.903)	1.465
19q13.11	19	33227147	a	g	-0.1035	0.0183	1.676e-08	--	0	0.089	1	0.7649	rs11671925	SLC7A10	upstream	0.901676	(0.87 - 0.935)	1.496
19q13.2	19	41198399	t	c	0.1404	0.0147	1.522e-21	++	0	0.024	1	0.8779	rs338593	CYP2S1	intron	1.15073	(1.118 - 1.185)	1.067
21q22.12	21	35340290	a	t	0.0876	0.0154	1.306e-08	++	20.6	1.259	1	0.2618	rs8129030	RUNX1	intron	1.09155	(1.059 - 1.125)	1.018
22q11.21	22	19762002	a	g	-0.1153	0.0155	1.15e-13	--	44.4	1.797	1	0.1801	rs1978060	TBX1	intron	0.891099	(0.864 - 0.919)	1.07
22q12.3	22	37135077	t	c	-0.1053	0.0148	9.527e-13	--	0	0.063	1	0.8023	rs2543537	IL2RB	intron	0.900054	(0.874 - 0.927)	1.196
DIRECTION: Codirection between FinnGen and UKB

## Sheet: Supplementary Data 3
Lead variants of loci in GWAS of CRSsNP in FinnGen R9 and UKB
Locus ID	CHR	POS	REF	ALT	BETA	SE	PVAL	DIRECTION	HetISq	HetChiSq	HetDf	HetPVal	rsid	Nearest gene	Consequence	OR	CI	FE
5q22.1b	5	111106674	c	g	0.1451	0.0239	1.24e-09	+-	68.8	3.209	1	0.07326	rs79411074	WDR36	intron	1.15616	(1.103 - 1.212)	2.491
6p21.32	6	32476553	a	c	-0.1058	0.0116	8.994e-20	--	0	0.053	1	0.8182	rs12207473	HLA-DRA	upstream	0.899605	(0.879 - 0.921)	1.027
9p24.1	9	6213387	a	g	-0.1046	0.0133	4.598e-15	--	8	1.087	1	0.2972	rs928413	IL33	upstream	0.900685	(0.877 - 0.925)	1.033
9q33.3	9	124305084	a	g	-0.066	0.0119	2.552e-08	--	0	0.057	1	0.8116	rs10739647	NEK6	intron	1.06823	(1.043 - 1.094)	1.089
16q24.3	16	89818509	a	g	-0.0663	0.0119	2.28e-08	--	0	0.081	1	0.7757	rs2079672	SPIRE2	non-coding transcript exon	1.06855	(1.044 - 1.094)	1.09
DIRECTION: Codirection between FinnGen and UKB

## Sheet: Supplementary Data 4
Lead variants of loci in GWAS of Asthma and/or CRS in FinnGen R9 and UKB
Locus ID	CHR	POS	REF	ALT	BETA	SE	PVAL	DIRECTION	HetISq	HetChiSq	HetDf	HetPVal	rsid	Nearest gene	OR	CI	FE
1p36.11	1	24875820	t	c	-0.0458	0.0067	5.584e-12	--	26.3	1.356	1	0.2442	rs3131526	RUNX3	0.955233	(0.942 - 0.968)	1.426
1p22.1	1	91706116	c	g	0.1001	0.0162	7.338e-10	++	73.9	3.827	1	0.05043	rs114425738	TGFBR3	1.10528	(1.07 - 1.141)	3.116
1p13.2	1	113761186	a	c	0.0448	0.0075	2.4e-09	++	9.9	1.11	1	0.2922	rs6679677	RSBN1	1.04582	(1.03 - 1.062)	1.471
1q24.2	1	167445635	t	c	-0.0396	0.0056	1.512e-12	--	0	0.78	1	0.3772	rs840012	CD247	0.961174	(0.95 - 0.972)	0.563
1q24.3	1	172776144	t	c	0.0317	0.0053	2.514e-09	++	0	0.446	1	0.5044	rs859722	FASLG	1.03221	(1.021 - 1.043)	1.266
1q32.1a	1	198776737	t	c	0.0538	0.0085	3.094e-10	++	0	0.071	1	0.7903	rs7538393	PTPRC	1.05527	(1.037 - 1.073)	0.706
2p25.1	2	8298563	t	c	-0.0387	0.0054	7.104e-13	--	73.7	3.807	1	0.05103	rs346835	ID2	0.962039	(0.951 - 0.973)	1.119
2q12.1a	2	102319699	a	t	-0.1182	0.0073	1.381e-58	--	93.3	14.993	1	0.0001079	rs72823641	IL18R1,IL1RL1	0.888518	(0.875 - 0.902)	1.239
2q12.1b	2	103155940	t	c	-0.0654	0.01	5.762e-11	--	37.4	1.598	1	0.2062	rs75895309	TMEM182	0.936693	(0.918 - 0.956)	5.567
2q13	2	111117122	t	g	0.0845	0.0082	6.686e-25	++	0	0.089	1	0.7654	rs72836344	ACOXL	1.08817	(1.07 - 1.106)	0.971
2q24.1	2	156612298	t	c	0.0308	0.0054	1.591e-08	++	10.3	1.115	1	0.2911	rs62176646	GPD2	1.03128	(1.02 - 1.043)	1.286
2q24.2	2	162053893	a	g	0.0291	0.0053	2.937e-08	++	0	0.002	1	0.9681	rs4664446	DPP4	1.02953	(1.018 - 1.041)	0.875
2q33.2	2	203807141	a	c	0.0741	0.0119	5.65e-10	++	0	0.234	1	0.6289	rs62184059	CTLA4	1.07691	(1.052 - 1.103)	0.803
2q37.3	2	241759225	a	g	-0.0751	0.0061	1.89e-34	--	71	3.443	1	0.06353	rs34290285	D2HGDH	0.927651	(0.916 - 0.939)	0.835
3p25.2	3	12255041	a	g	0.0558	0.0074	3.439e-14	++	0	0.069	1	0.7926	rs7641345	PPARG	1.05739	(1.042 - 1.073)	0.979
3p22.3	3	33002847	t	c	-0.0396	0.0051	1.024e-14	--	78.7	4.702	1	0.03014	rs9828592	GLB1	0.961174	(0.951 - 0.971)	0.898
3p21.31	3	50161104	a	g	0.0293	0.0052	1.411e-08	++	30.5	1.438	1	0.2305	rs12631337	SEMA3F	1.02973	(1.019 - 1.041)	1.131
3p14.3	3	57943045	t	c	0.0319	0.0057	1.905e-08	++	21.1	1.268	1	0.2602	rs6796752	PPAIP16	1.03241	(1.021 - 1.044)	1.059
3p13	3	71471739	a	c	0.0306	0.0052	3.627e-09	++	0	0.202	1	0.6529	rs57205040	FOXP1	1.03107	(1.02 - 1.042)	0.907
3q12.3	3	101741529	a	g	0.0314	0.0057	3.649e-08	++	0	0.066	1	0.7974	rs10936753	CEP97	1.0319	(1.02 - 1.044)	1.036
3q21.3	3	128265951	t	c	0.0468	0.008	5.072e-09	++	0	0.685	1	0.408	rs2811541	EEFSEC	1.04791	(1.031 - 1.065)	1.013
3q26.2	3	169064633	a	g	0.034	0.0057	1.876e-09	++	0	0.735	1	0.3914	rs16853094	MECOM	1.03458	(1.023 - 1.047)	1.413
3q28	3	188314847	t	c	-0.0444	0.0067	4.257e-11	--	0	0.007	1	0.9336	rs9823591	LPP	0.956571	(0.944 - 0.97)	1.646
3q29a	3	193831619	t	c	-0.0339	0.0052	8.823e-11	--	0	0.226	1	0.6348	rs1146045	OPA1	0.966668	(0.956 - 0.977)	0.922
3q29b	3	196625855	a	g	-0.0687	0.0115	2.383e-09	--	0	0.828	1	0.3628	rs4916514	NRROS	0.933607	(0.912 - 0.955)	0.777
4p14	4	38797027	a	c	-0.0408	0.0068	1.473e-09	--	44.8	1.812	1	0.1782	rs5743618	TLR1	0.960021	(0.947 - 0.973)	0.463
4q24	4	105897896	a	g	0.039	0.0058	2.268e-11	++	0	0.19	1	0.6632	rs34712979	NPNT	1.03977	(1.028 - 1.052)	1.051
4q27	4	122307977	t	c	-0.039	0.0055	1.62e-12	--	87.2	7.818	1	0.005173	rs7688384	KIAA1109	0.961751	(0.951 - 0.973)	0.984
5p13.2	5	35841347	a	g	0.0497	0.0053	6.329e-21	++	0	0.044	1	0.8341	rs10075764	IL7R	1.05096	(1.04 - 1.062)	1.209
5q22.1a	5	110407391	t	c	0.0987	0.0147	1.741e-11	++	83.5	6.065	1	0.01379	rs73782464	TMEM232	1.10374	(1.072 - 1.136)	1.805
5q22.1b	5	111066174	t	c	-0.1087	0.006	6.488e-73	--	22.7	1.293	1	0.2555	rs1837253	TSLP	0.896999	(0.886 - 0.908)	1.037
5q23.1	5	119355086	c	g	-0.0322	0.0053	1.46e-09	--	32.9	1.49	1	0.2223	rs3813308	TNFAIP8	0.968313	(0.958 - 0.979)	0.715
5q31.1b	5	132461855	a	g	-0.0675	0.0051	1.648e-39	--	45.9	1.85	1	0.1738	rs6894249	C5orf56	0.934728	(0.925 - 0.945)	1.241
5q31.1c	5	134115992	a	c	0.062	0.0082	5.231e-14	++	0	0.011	1	0.9178	rs5742913	TCF7	1.06396	(1.047 - 1.082)	1.013
5q31.3	5	142129717	a	g	-0.0446	0.0056	1.759e-15	--	0	0.005	1	0.9428	rs11743029	NDFIP1	0.95638	(0.945 - 0.967)	0.955
5q32	5	148476959	a	g	-0.0381	0.0052	1.649e-13	--	0	0.622	1	0.4304	rs7733410	HTR4	0.962617	(0.952 - 0.973)	0.922
5q33.3	5	160491328	t	c	-0.0319	0.0058	3.747e-08	--	0	0.001	1	0.972	rs61665417	PTTG1	0.968603	(0.957 - 0.98)	0.904
6p25.3a	6	245096	t	c	0.0558	0.0098	1.099e-08	++	42.7	1.745	1	0.1865	rs6904506	DUSP22	1.05739	(1.037 - 1.078)	0.793
6p22.3	6	22520826	t	c	0.0326	0.0056	7.18e-09	++	0	0.168	1	0.6818	rs6901920	HDGFL1	1.03314	(1.021 - 1.045)	1.423
6p21.32	6	32647681	a	g	0.1047	0.0052	5.65e-91	++	97.1	34.894	1	3.481e-09	rs17612576	HLA-DQA1	1.11038	(1.099 - 1.122)	0.916
6q12	6	63620660	c	g	-0.0309	0.0056	4.32e-08	--	49.3	1.971	1	0.1603	rs17396843	PHF3	0.969573	(0.959 - 0.981)	0.763
6q15	6	90296508	a	g	-0.0636	0.0057	1.777e-28	--	57.2	2.335	1	0.1265	rs1504215	BACH2	0.93838	(0.928 - 0.949)	0.706
6q24.2	6	143546269	t	c	0.0604	0.0101	2.178e-09	++	0	0.186	1	0.6667	rs12206238	PHACTR2	1.06226	(1.041 - 1.084)	0.889
7p21.1	7	20401442	a	g	0.0332	0.0056	2.983e-09	++	0	0.192	1	0.661	rs13242474	ITGB8	1.03376	(1.022 - 1.046)	1.243
7q21.11	7	82887214	t	c	-0.0291	0.0051	1.149e-08	--	0	0.236	1	0.627	rs6965423	PCLO	0.971319	(0.961 - 0.982)	0.991
7q22.3	7	106018005	a	g	0.035	0.0061	9.708e-09	++	0	0	1	0.9866	rs6967330	CDHR3	1.03562	(1.023 - 1.049)	1.744
8p23.1a	8	8461157	t	c	0.0313	0.0051	1.036e-09	++	17	1.205	1	0.2722	rs2921057	SGK223	1.03179	(1.021 - 1.043)	1.261
8p23.1b	8	9133569	t	c	-0.0394	0.0067	3.089e-09	--	0	0.066	1	0.7976	rs55858845	PPP1R3B	0.961366	(0.948 - 0.975)	0.86
8p23.1c	8	10930102	t	c	0.0305	0.0052	3.108e-09	++	0	0.272	1	0.6017	rs4240673	XKR6	1.03097	(1.02 - 1.042)	0.776
8p23.1d	8	11951754	t	c	0.0314	0.0053	2.565e-09	++	0	0.001	1	0.9751	rs28510449	DEFB136	1.0319	(1.021 - 1.043)	0.709
8q21.13	8	80377390	t	g	-0.0466	0.0054	9.003e-18	--	66.5	2.986	1	0.084	rs4739737	ZBTB10	0.954469	(0.944 - 0.965)	1.091
9p24.1	9	6213148	a	g	0.1199	0.0058	4.26e-94	++	0	0.754	1	0.3853	rs928412	IL33	1.12738	(1.114 - 1.141)	1.033
9q33.2	9	119895034	a	g	-0.0292	0.0052	1.785e-08	--	64.9	2.848	1	0.09148	rs10984766	CDK5RAP2	0.971222	(0.961 - 0.982)	1.106
9q33.3	9	124289993	t	c	-0.0324	0.0054	1.513e-09	--	0	0.318	1	0.5727	rs7872321	NEK6	0.968119	(0.957 - 0.979)	1.013
10p15.1	10	6051176	t	c	-0.2145	0.0287	7.642e-14	--	0	0.22	1	0.6393	rs12722502	IL2RA	0.806945	(0.763 - 0.854)	0.167
10p14a	10	8062759	t	c	-0.0434	0.0052	6.226e-17	--	0	0.585	1	0.4442	rs3824660	GATA3	0.957528	(0.947 - 0.968)	0.948
10p14b	10	9016708	a	g	-0.0904	0.0054	2.114e-62	--	92.1	12.582	1	0.0003896	rs1444782	GATA3	0.913566	(0.903 - 0.924)	0.71
10p12.31	10	21504895	t	c	0.0295	0.0053	3.457e-08	++	0	0.766	1	0.3816	rs11012725	CASC10	1.02994	(1.019 - 1.041)	0.999
10q21.2	10	62649027	t	c	-0.0324	0.0053	1.221e-09	--	0	0.009	1	0.9242	rs10995258	ZNF365	0.968119	(0.958 - 0.979)	0.963
10q23.33	10	92777107	t	c	-0.0309	0.0051	1.469e-09	--	46.7	1.878	1	0.1706	rs2901610	EXOC6	0.969573	(0.959 - 0.98)	1.011
11p15.5	11	1116487	a	g	0.0324	0.0053	1.09e-09	++	74.8	3.97	1	0.04632	rs35225972	MUC5AC	1.03293	(1.022 - 1.044)	#N/A
11q12.2	11	61785208	t	g	-0.0385	0.0053	2.204e-13	--	70.8	3.425	1	0.06421	rs174537	FADS1	0.962232	(0.952 - 0.973)	1.307
11q13.1	11	65791795	a	g	-0.0365	0.0053	3.935e-12	--	0	0.025	1	0.8743	rs10791824	OVOL1	0.964158	(0.954 - 0.975)	1.112
11q13.5	11	76582682	t	g	0.0558	0.0051	1.508e-27	++	85.6	6.95	1	0.008384	rs7936312	EMSY	1.05739	(1.046 - 1.068)	0.857
11q24.3	11	128304886	a	g	-0.0403	0.0061	3.28e-11	--	2.3	1.023	1	0.3118	rs73018933	ETS1	0.960501	(0.949 - 0.972)	1.113
12q13.11	12	47814585	t	c	0.0365	0.0051	1.028e-12	++	71	3.448	1	0.06331	rs11168249	HDAC7	1.03717	(1.026 - 1.048)	1.115
12q13.2	12	56052982	t	c	0.0457	0.0054	2.551e-17	++	82.3	5.651	1	0.01744	rs61938962	RPS26	1.04676	(1.035 - 1.058)	0.963
12q13.3	12	57109992	t	c	0.0414	0.0052	1.215e-15	++	92.5	13.271	1	0.0002696	rs167769	STAT6	1.04227	(1.031 - 1.053)	1.104
12q22	12	94169099	c	g	-0.0476	0.0079	1.464e-09	--	25.4	1.341	1	0.2469	rs2361359	PLXNC1	0.953515	(0.938 - 0.969)	1.031
12q24.31	12	123034565	a	g	0.0804	0.0141	1.287e-08	++	0	0.029	1	0.8643	rs17884869	PITPNM2	1.08372	(1.054 - 1.114)	1.24
13q14.11a	13	39794307	a	g	0.044	0.0054	3.09e-16	++	0	0.671	1	0.4128	rs11618582	COG6	1.04498	(1.034 - 1.057)	0.978
13q32.3	13	99352087	t	c	-0.0471	0.0053	8.092e-19	--	71.8	3.547	1	0.05966	rs1923897	UBAC2	0.953992	(0.944 - 0.964)	0.903
14q23.3	14	65075889	t	c	0.029	0.0052	1.918e-08	++	85.9	7.067	1	0.00785	rs1957949	MAX	1.02942	(1.019 - 1.04)	1.111
14q24.1	14	68295488	t	g	-0.0347	0.0052	3.641e-11	--	25.9	1.35	1	0.2452	rs11158728	RAD51B	0.965895	(0.956 - 0.976)	0.957
14q32.12	14	92663465	t	c	-0.0323	0.0054	2.458e-09	--	0	0.268	1	0.605	rs9323880	RIN3	0.968216	(0.958 - 0.979)	0.898
15q15.1	15	41190033	t	c	0.0603	0.0098	6.448e-10	++	0	0.172	1	0.6787	rs16971598	EXD1	1.06216	(1.042 - 1.083)	2.379
15q22.2	15	60778755	t	c	0.0606	0.0067	8.362e-20	++	83.9	6.22	1	0.01263	rs7173981	RORA	1.06247	(1.048 - 1.077)	1.231
15q22.33	15	67163292	t	c	0.0817	0.0058	3.47e-45	++	76.8	4.31	1	0.03789	rs56062135	SMAD3	1.08513	(1.072 - 1.098)	1.158
16p13.13	16	11125184	a	g	-0.0677	0.0062	8.275e-28	--	59.7	2.478	1	0.1154	rs12935657	CLEC16A	0.934541	(0.923 - 0.946)	0.908
16p12.1	16	27353485	a	g	0.0543	0.0054	4.968e-24	++	0	0.019	1	0.8914	rs3024619	IL4R	1.0558	(1.044 - 1.067)	0.913
16p11.2a	16	29933511	a	g	0.0294	0.0051	8.059e-09	++	91.3	11.557	1	0.0006751	rs12716974	KCTD13	1.02984	(1.019 - 1.041)	0.891
16p11.2b	16	31009757	t	c	0.0338	0.0052	9.359e-11	++	0	0.591	1	0.4421	rs7184567	STX1B	1.03438	(1.023 - 1.045)	1.011
16q21	16	60633363	a	c	0.0283	0.0051	2.992e-08	++	0	0.614	1	0.4334	rs11645550	RP11-457D20.2	1.0287	(1.018 - 1.039)	1.009
16q24.3	16	89649843	t	c	-0.033	0.0053	3.556e-10	--	46.2	1.86	1	0.1727	rs2437956	CHMP1A	0.967539	(0.957 - 0.978)	0.83
17p13.2	17	4632019	a	g	-0.144	0.024	1.987e-09	--	0	0.965	1	0.3258	rs34210653	ALOX15	0.865888	(0.826 - 0.908)	0.675
17p12	17	16025689	a	c	0.0301	0.0051	3.659e-09	++	0	0.313	1	0.5759	rs62073587	TTC19	1.03056	(1.02 - 1.041)	1.09
17q21.1	17	39912261	t	c	-0.0707	0.0051	1.641e-43	--	0	0.514	1	0.4733	rs1011082	GSDMB	0.931741	(0.922 - 0.942)	0.879
17q21.2	17	42294404	a	c	-0.0367	0.0058	3.248e-10	--	0	0.368	1	0.544	rs16967637	STAT5A	0.963965	(0.953 - 0.975)	0.784
17q21.33	17	49370984	a	g	0.0563	0.0052	1.982e-27	++	0	0.009	1	0.9263	rs12952581	ZNF652	1.05792	(1.047 - 1.069)	1.182
18q21.33	18	63193013	t	c	0.0317	0.0055	7.378e-09	++	0	0.052	1	0.8199	rs12457700	BCL2	1.03221	(1.021 - 1.044)	0.85
18q22.2	18	69869381	t	c	-0.028	0.0051	4.219e-08	--	0	0.037	1	0.8483	rs8099412	CD226	0.972388	(0.962 - 0.983)	0.872
19p13.3	19	1044329	t	c	-0.034	0.0057	2.725e-09	--	0	0.306	1	0.58	rs4147909	ABCA7	0.966572	(0.955 - 0.978)	1.082
19q13.11	19	33235672	a	c	-0.0871	0.0094	2.253e-20	--	0	0.065	1	0.7981	rs117710327	SLC7A10	0.916585	(0.899 - 0.934)	1.483
20q13.33	20	63685277	t	c	0.0319	0.0057	2.065e-08	++	0	0.021	1	0.885	rs3787089	RTEL1	1.03241	(1.021 - 1.044)	1.067
21q22.12	21	35340290	a	t	0.0382	0.0053	8.706e-13	++	73.2	3.732	1	0.05338	rs8129030	RUNX1	1.03894	(1.028 - 1.05)	1.018
22q12.3	22	37135396	a	g	-0.0414	0.0052	9.904e-16	--	0	0.657	1	0.4177	rs228953	IL2RB	0.959445	(0.949 - 0.97)	1.207
DIRECTION: Codirection between FinnGen and UKB

## Sheet: Supplementary Data 5
																	Threshold	Asthma	Shared	CRSwNP	Unassigned
																	0.9	20	71	14	26
											Asthma impact				CRSwNP impact		BAYESIAN GROUP
Band	Lead variant	CHR	Position (hg38)	REF	ALT	Gene	Conseuence	AF	b_a	se_a	OR	95 % CI	b_np	se_np	OR	95 % CI	Asthma	Shared	CRSwNP	ASSIGNED	PheWAS	OMIM (nearest gene)	Atopic dermatitis	Allergy	Childhood	Autoimmune	Asthma-related infections
1p36.11	rs3131526	1	24875820	C	T	RUNX3	regulatory region	0.22	-0.0461	0.0074	0.954946	(0.941-0.969)	-0.0865	0.0191	0.917136	(0.883-0.953)	0.0001	0.9999	0	Shared	Childhood asthma	-	NO	NO	NO	NO	NO
1p22.1	rs114425738	1	91706116	G	C	TGFBR3	intron	0.031	0.1193	0.0179	1.12671	(1.087-1.167)	0.1113	0.0474	1.11773	(1.018-1.227)	0.1778	0.8222	0	Unassigned	Allergic asthma; allergic conjunctivitis; asthma-related infections	-	NO	NO	NO	NO	NO
1p13.2	rs6679677	1	113761186	C	A	RSBN1	upstream	0.14	0.0467	0.0083	1.04781	(1.03-1.065)	0.069	0.0214	1.07144	(1.027-1.118)	0.0023	0.9977	0	Shared	Hypothyroidism; T1DM; Rheumatoid arthritis; Autoimmune diseases; CDTA (-); Basal cell carcinoma (-); vit B12 deficiency anemia; Chronic gastritis; Oral lichen ruber planus	- (PTPN22 has many of the characteristics in PheWAS)	NO	NO	NO	NO	NO
1q21.3a	rs3754211	1	150979381	G	A	ANXA9	upstream	0.45	0.0028	0.0058	1.0028	(0.991-1.015)	0.1155	0.0146	1.12243	(1.09-1.156)	0	0	1	CRSwNP	Basal cell carcinoma (-); actinic ceratosis (-); CDTA (+)	-	NO	NO	#N/A	NO	#N/A
1q21.3b	rs61816761	1	152313385	G	A	FLG	stop gain	0.0029	0.1596	0.0292	1.17304	(1.107-1.243)	-0.0158	0.0854	0.984324	(0.832-1.164)	0.9878	0.0122	0	Asthma	Atopic dermatitis	Ichthyosis vulgaris; susceptibility to atopic dermatitis	NO	NO	NO	NO	NO
1q24.2	rs840012	1	167445635	C	T	CD247	intron	0.26	-0.0427	0.0061	0.958199	(0.946-0.97)	-0.0915	0.0162	0.912561	(0.884-0.943)	0	1	0	Shared	Rheumatoid arthritis	Immunodeficiency 25	NO	NO	NO	NO	NO
1q24.3	rs859722	1	172776144	T	C	FASLG	intron	0.41	-0.0398	0.0059	0.960982	(0.949-0.973)	-0.0597	0.0152	0.942047	(0.914-0.971)	0.0003	0.9997	0	Shared	Atopic dermatitis	Autoimmune lymphoproliferative syndrome, type IB, (susceptibility to lung cancer)	NO	NO	NO	NO	NO
1q32.1a	rs7538393	1	198776737	T	C	PTPRC	regulatory region	0.09	0.0549	0.0094	1.05643	(1.037-1.077)	0.1425	0.0253	1.15315	(1.097-1.212)	0	1	0	Shared	Age-related macular degeneration; Asthma/COPD	Severe combined immunodeficiency	NO	NO	NO	NO	NO
1q32.1b	rs6664108	1	203090600	T	C	ADORA1	upstream	0.68	-0.0377	0.0061	0.963002	(0.951-0.975)	0	0.0158	1	(0.969-1.032)	0.9936	0.0064	0	Asthma	Atrial fibrillation (-)	-	NO	NO	NO	NO	NO
2p25.1	rs346835	2	8298563	C	T	ID2	intron	0.36	-0.0417	0.0059	0.959157	(0.948-0.971)	-0.0227	0.0154	0.977556	(0.948-1.008)	0.8494	0.1506	0	Unassigned	Allergic conjunctivitis; Hypothyroidism; Allergic asthma	-	NO	NO	NO	NO	NO
2p23.3	rs11894248	2	24633890	A	G	NCOA1	intron	0.29	0.0048	0.0063	1.00481	(0.992-1.018)	0.1031	0.016	1.1086	(1.074-1.144)	0	0	1	CRSwNP	Height; BMI (-); Hernia; Autoimmune diseases (-); Statin medication (-)	-	NO	NO	#N/A	NO	#N/A
2q12.1a	rs72823641	2	102319699	T	A	IL18R1/IL1RL1	intron	0.16	-0.1242	0.0081	0.883203	(0.869-0.898)	-0.1518	0.0211	0.85916	(0.824-0.896)	0	1	0	Shared	Allergic conjunctivitis; Childhood asthma; Atopic dermatitis; Allergic asthma	-	YES	YES	YES	NO	NO
2q12.1b	rs75895309	2	103155940	C	T	TMEM182	intron	0.11	-0.0699	0.0112	0.932487	(0.912-0.954)	-0.0653	0.0277	0.936786	(0.887-0.99)	0.1263	0.8737	0	Unassigned	Asthma-related infections; Arthrosis; Obesity related asthma	-	NO	NO	NO	NO	NO
2q13	rs72836344	2	111117122	G	T	ACOXL	intron	0.11	0.0952	0.009	1.09988	(1.08-1.12)	0.1394	0.023	1.14958	(1.098-1.203)	0	1	0	Shared	Umbilical hernia; Asthma-related infections; Suggestive for eosinophilic asthma; Peritonsillar abscess	-	NO	NO	NO	NO	YES
2q22.3	rs10427396	2	145790450	T	C	ZEB2	intergenic	0.089	-0.0045	0.0103	0.99551	(0.975-1.016)	-0.179	0.0267	0.836106	(0.793-0.882)	0	0	1	CRSwNP	Coronary angio (+); stenosis or insufficiency of lacrimal passages (+); Deviated nasal septum (-)	#N/A	NO	NO	#N/A	NO	#N/A
2q24.1	rs62176646	2	156612298	C	T	GPD2	intron	0.35	0.0312	0.006	1.03169	(1.019-1.044)	0.0012	0.0157	1.0012	(0.97-1.033)	0.9467	0.0532	0.0001	Asthma	-	T2DM	NO	NO	NO	NO	NO
2q24.2	rs4664446	2	162053893	A	G	DPP4	intron	0.43	-0.0319	0.0058	0.968603	(0.957-0.98)	-0.035	0.015	0.965605	(0.937-0.995)	0.0482	0.9518	0	Shared	T1DM (+)	-	NO	NO	NO	NO	NO
2q33.2	rs62184059	2	203807141	C	A	CTLA4	intergenic	0.044	0.0688	0.0131	1.07122	(1.044-1.1)	0.1487	0.0334	1.16032	(1.086-1.239)	0	1	0	Shared	Autoimmune diseases	Immune dysregulation with autoimmunity, immune deficiency, and lymphoproliferation	NO	NO	NO	NO	NO
2q37.1	rs6704768	2	232727791	G	A	GIGYF2	intron	0.52	-0.0104	0.0057	0.989654	(0.978-1.001)	-0.1217	0.0146	0.885414	(0.86-0.912)	0	0	1	CRSwNP	Viral meningitis	Parkinson's disease	NO	NO	#N/A	NO	#N/A
2q37.3	rs34290285	2	241759225	G	A	D2HGDH	intron	0.22	-0.0842	0.0068	0.919247	(0.907-0.932)	-0.0976	0.0177	0.907012	(0.876-0.94)	0	1	0	Shared	Allergic asthma; Allergic conjunctivitis; Atopic dermatitis	D-2-Hydroxygluturic aciduria	NO	YES	NO	NO	YES
3p25.3	rs59105104	3	10467515	G	C	ATP2B2	intron	0.31	-0.034	0.006	0.966572	(0.955-0.979)	0.0033	0.0157	1.00331	(0.972-1.035)	0.9898	0.0102	0	Asthma	-	Deafness	NO	NO	NO	NO	NO
3p25.2	rs7641345	3	12255041	A	G	PPARG	downstream	0.86	0.0522	0.0081	1.05359	(1.036-1.071)	0.031	0.0211	1.03149	(0.989-1.076)	0.757	0.243	0	Unassigned	-	Type 2 diabetes	NO	NO	NO	NO	NO
3p22.3	rs9828592	3	33002847	T	C	GLB1	intron	0.49	0.046	0.0056	1.04707	(1.035-1.059)	0.081	0.0146	1.08437	(1.053-1.116)	0	1	0	Shared	Asthma-related infections	GM1-gangliosidosis type I-III; Mucopolysaccharidosis type IVB (Morquio)	NO	NO	NO	NO	NO
3p21.31	rs12631337	3	50161104	A	G	SEMA3F	intron	0.61	-0.033	0.0057	0.967539	(0.956-0.979)	-0.0283	0.0148	0.972097	(0.944-1.001)	0.1935	0.8065	0	Unassigned	Pain; Arthrosis; Varicose veins	-	NO	NO	NO	NO	NO
3p14.3	rs6796752	3	57943045	T	C	SLMAP	downstream	0.3	-0.0326	0.0063	0.967926	(0.956-0.98)	-0.0228	0.0162	0.977458	(0.946-1.009)	0.3826	0.6173	0.0001	Unassigned	Asthma-related infections	- (FLNB: Larsen syndrome; Atelosteogenesis; Spondylocarpotarsal synostosis syndrome; Boomerang dysplasia	NO	NO	NO	NO	NO
3p13	rs57205040	3	71471739	A	C	FOXP1	intron	0.4	-0.0262	0.0057	0.97414	(0.963-0.986)	-0.1246	0.015	0.88285	(0.857-0.91)	0	0.7895	0.2105	Unassigned	Basal cell carcinoma (+); Actinic keratosis (+); Lichen planus; Endometriosis (+)	Intellectual developmental disorder with language impairment with or without autistic features	NO	NO	NO	NO	NO
3q12.3	rs10936753	3	101741529	A	G	CEP97	intron	0.74	-0.0323	0.0063	0.968216	(0.956-0.981)	-0.0385	0.0164	0.962232	(0.931-0.994)	0.0312	0.9688	0	Shared	-	-	NO	NO	NO	NO	NO
3q21.3	rs2811541	3	128265951	C	T	EEFSEC	intron	0.88	0.0518	0.0088	1.05317	(1.035-1.072)	-0.0095	0.0224	0.990545	(0.947-1.036)	0.9981	0.0019	0	Asthma	Prostate cancer (-)	-	NO	YES	NO	NO	NO
3q26.2	rs16853094	3	169064633	G	A	MECOM	intergenic	0.31	0.0321	0.0062	1.03262	(1.02-1.046)	0.0492	0.0161	1.05043	(1.017-1.085)	0.0032	0.9968	0	Shared	Sleep apnoea (-)	Radioulnar synostosis with amegakaryocytic thrombocytopenia	NO	NO	NO	NO	NO
3q28	rs9823591	3	188314847	T	C	LPP	intron	0.2	0.0409	0.0075	1.04175	(1.026-1.058)	0.0611	0.019	1.06301	(1.024-1.104)	0.0015	0.9985	0	Shared	Height	Lipoma; Acute myeloid leukemia	NO	NO	NO	NO	NO
3q29a	rs1146045	3	193831619	T	C	OPA1	intron	0.36	0.037	0.0058	1.03769	(1.025-1.05)	0.0291	0.015	1.02953	(0.999-1.061)	0.3096	0.6904	0	Unassigned	Childhood asthma	Optic atrophy; Optic atrophy plus syndrome; susceptibility to normal tension glaucoma; Behr syndrome; Mitochondrial DNA depletion syndrome	NO	NO	NO	NO	NO
3q29b	rs4916514	3	196625855	G	A	NRROS	intergenic	0.05	-0.0712	0.0126	0.931276	(0.908-0.955)	-0.1028	0.0334	0.902307	(0.845-0.964)	0.0044	0.9956	0	Shared	Autoimmune diseases	Early-onset seizures with neurodegeneration and brain calcification	NO	NO	NO	NO	NO
4p14	rs5743618	4	38797027	C	A	TLR1	missense	0.16	-0.0505	0.0074	0.950754	(0.937-0.965)	0.0041	0.0194	1.00411	(0.966-1.044)	0.9999	0.0001	0	Asthma	Allergic conjunctivitis; allergic rhinitis; Allergic asthma; Childhood allergy	Leprosy	NO	NO	NO	NO	NO
4q24	rs34712979	4	105897896	G	A	NPNT	splice region	0.25	0.0502	0.0064	1.05148	(1.038-1.065)	0.0147	0.0168	1.01481	(0.981-1.049)	0.9964	0.0036	0	Asthma	Angina pectoris (-)	-	NO	NO	NO	NO	NO
4q27	rs7688384	4	122307977	T	C	KIAA1109	synonymous	0.31	-0.0418	0.0061	0.959062	(0.947-0.971)	-0.0471	0.0158	0.953992	(0.924-0.984)	0.0148	0.9852	0	Shared	Atopic dermatitis; Allergic conjunctivitis; T1DM; Allergic rhinitis;	Alkuraya-Kucinskas syndrome	NO	NO	NO	NO	NO
4q28.1	rs1364871	4	123755424	T	A	SPRY1	intron	0.85	-0.0452	0.008	0.955806	(0.94-0.971)	0.0276	0.0212	1.02798	(0.986-1.072)	0.9995	0.0005	0	Asthma	Hypertension (+)	-	NO	NO	NO	NO	NO
4q31.21	rs1032297	4	144513592	A	G	HHIP	intron	0.53	-0.035	0.0057	0.965605	(0.954-0.977)	0.0207	0.0148	1.02092	(0.991-1.051)	0.9998	0.0002	0	Asthma	COPD; Spondylolisthesis/Spondylolysis	-	NO	NO	NO	NO	NO
5p15.2	rs16903574	5	14610200	C	G	FAM105A	missense	0.13	0.0577	0.0092	1.0594	(1.04-1.079)	0.0454	0.0236	1.04645	(0.999-1.096)	0.3488	0.6512	0	Unassigned	Atopic dermatitis; T2DM	-	NO	NO	NO	NO	NO
5p13.2	rs10075764	5	35841347	A	G	IL7R	regulatory region	0.39	-0.0464	0.0058	0.95466	(0.943-0.966)	-0.102	0.0152	0.90303	(0.876-0.931)	0	1	0	Shared	Autoimmune diseases; Dermatitis and ecema; Hypothyroidism	Severe combined immunodeficiency	NO	NO	NO	YES	NO
5q22.1a	rs73782464	5	110407391	T	C	TMEM232	intron	0.04	-0.0856	0.0163	0.917961	(0.889-0.948)	-0.1819	0.0427	0.833685	(0.766-0.907)	0.0001	0.9999	0	Shared	CRS	-	NO	YES	NO	NO	YES
5q22.1b	rs1837253	5	111066174	T	C	TSLP	upstream	0.75	0.1049	0.0066	1.1106	(1.096-1.126)	0.2918	0.0179	1.33884	(1.292-1.387)	0	1	0	Shared	CRS; Asthma-related infections; Childhood asthma; Allergic asthma; Suggestive for eosinophilic asthma; Allergic rhinitis	- (WDR36: Open angle glaucoma)	NO	YES	YES	NO	YES
5q23.1	rs3813308	5	119355086	C	G	TNFAIP8	5' UTR	0.32	0.0356	0.0059	1.03624	(1.024-1.049)	0.0565	0.0152	1.05813	(1.027-1.091)	0.0004	0.9996	0	Shared	-	-	NO	NO	NO	NO	NO
5q31.1a	rs11738827	5	131381397	C	T	CDC42SE2	intron	0.27	-0.052	0.0062	0.949329	(0.937-0.961)	-0.1479	0.0163	0.862517	(0.835-0.891)	0	1	0	Shared	Height (+); Atopic dermatitis; Suggestive for eosinophilic asthma; Weight (+); Chalazion (+); Asthma-related infections; IBD (+)	-	NO	NO	YES	NO	NO
5q31.1b	rs6894249	5	132461855	A	G	C5orf56	non-coding exon	0.46	0.077	0.0057	1.08004	(1.068-1.093)	0.1435	0.0146	1.15431	(1.121-1.188)	0	1	0	Shared	Asthma-related infections; Allergic asthma; Childhood asthma; IBD (-); Suggestive for eosinophilic asthma; Ulcerative rectosigmoiditis (-); Obesity-related asthma; Psoriasis (-); PCOS (-); HER+ positive breast cancer	-	NO	YES	YES	NO	YES
5q31.1c	rs5742913	5	134115992	C	A	TCF7	missense	0.1	0.0571	0.0091	1.05876	(1.04-1.078)	0.1033	0.0232	1.10882	(1.059-1.161)	0	1	0	Shared	CRS	-	NO	YES	YES	NO	NO
5q31.3	rs11743029	5	142129717	G	A	NDFIP1	intron	0.29	-0.0451	0.0062	0.955902	(0.944-0.968)	-0.0893	0.0162	0.914571	(0.885-0.945)	0	1	0	Shared	-	-	NO	NO	NO	NO	NO
5q32	rs7733410	5	148476959	G	A	HTR4	intron	0.42	-0.0434	0.0057	0.957528	(0.946-0.969)	-0.0281	0.0148	0.972291	(0.944-1.001)	0.732	0.268	0	Unassigned	Obesity related asthma; COPD	-	NO	NO	NO	NO	NO
5q33.3	rs61665417	5	160491328	C	T	PTTG1	downstream	0.26	-0.0318	0.0064	0.9687	(0.956-0.981)	-0.076	0.0168	0.926816	(0.896-0.958)	0	1	0	Shared	-	-	NO	NO	NO	NO	NO
6p25.3a	rs6904506	6	245096	T	C	DUSP22	intergenic	0.07	-0.0506	0.0107	0.950659	(0.93-0.971)	-0.1568	0.029	0.854875	(0.807-0.905)	0	1	0	Shared	-	-	NO	NO	NO	NO	NO
6p25.3b	rs1050979	6	410417	A	G	IRF4	3' UTR	0.47	0.0158	0.0056	1.01593	(1.004-1.028)	0.1073	0.0146	1.11327	(1.081-1.146)	0	0.0134	0.9866	CRSwNP	Type 1 diabetes; Autoimmune diseases; Hypothyroidism; Lymphoid leukaemia	Variation in skin/hair/eye pigmentation	NO	NO	#N/A	NO	#N/A
6p22.3	rs6901920	6	22520826	T	C	HDGFL1	intergenic	0.33	-0.0347	0.0062	0.965895	(0.954-0.978)	-0.0413	0.016	0.959541	(0.929-0.991)	0.0231	0.9769	0	Shared	-	-	NO	NO	NO	NO	NO
6p21.32	rs17612576	6	32647681	G	A	HLA-DQA1	downstream	0.53	0.1171	0.0057	1.12423	(1.111-1.137)	0.1759	0.0148	1.19232	(1.158-1.228)	0	1	0	Shared	#N/A	#N/A	NO	NO	#N/A	NO	#N/A
6p21.31	rs72901705	6	35152114	A	G	TCP11	upstream	0.049	0.0614	0.0107	1.06332	(1.041-1.086)	0.0574	0.0286	1.05908	(1.001-1.121)	0.1485	0.8515	0	Unassigned	Height; Chronic pancreatitis	-	NO	NO	NO	NO	NO
6q12	rs17396843	6	63620660	G	C	PHF3	upstream	0.27	-0.033	0.0062	0.967539	(0.955-0.98)	-0.0275	0.0161	0.972875	(0.942-1.005)	0.2187	0.7813	0	Unassigned	-	-	NO	NO	NO	NO	NO
6q15	rs1504215	6	90296508	G	A	BACH2	5' UTR	0.24	-0.0658	0.0063	0.936318	(0.924-0.948)	-0.1417	0.0167	0.867882	(0.839-0.897)	0	1	0	Shared	Atopic dermatitis; Allergic asthma; Asthma-related infections; Hypothyroidism (+); Type 1 diabetes (+); Autoimmune diseases (+); Basal cell carcinoma	Immunodeficiency 60 and autoimmunity	YES	NO	NO	NO	NO
6q24.2	rs12206238	6	143546269	C	T	PHACTR2	intron	0.062	0.0627	0.0111	1.06471	(1.041-1.089)	0.1291	0.0283	1.1378	(1.076-1.203)	0.0001	0.9999	0	Shared	Suggestive for eosinophilic asthma	-	NO	NO	NO	NO	NO
7p21.1	rs13242474	7	20401442	A	G	ITGB8	intron	0.32	-0.0404	0.0062	0.960405	(0.948-0.973)	-0.0207	0.016	0.979513	(0.949-1.011)	0.8479	0.1521	0	Unassigned	Height	-	NO	NO	NO	NO	NO
7p15.3	rs2069832	7	22727814	A	G	IL6	intron	0.47	0.0314	0.0056	1.0319	(1.02-1.044)	0.0319	0.0147	1.03241	(1.003-1.063)	0.0754	0.9246	0	Shared	Aortic valce calcification (-); Varicose veins (-); Coronary atherosclerosis (-); Ischaemic heart disease (-)	Type 2 diabetes; Systemic juvenile rheumatoid arthritis; Susceptibility to intracranial hemorrhage in brain cerebrovascular malformations; T1DM; Crohn-disease associated growth failure; Susceptibility to Kaposi's Sarcoma	NO	NO	NO	NO	NO
7p15.1	rs12531540	7	28123055	C	T	JAZF1	intron	0.49	-0.0252	0.0056	0.975115	(0.964-0.986)	-0.0837	0.0146	0.919707	(0.893-0.947)	0	0.9991	0.0009	Shared	Height	-	NO	NO	NO	NO	NO
7q21.11	rs6965423	7	82887214	T	C	PCLO	intron	0.5	0.0269	0.0056	1.02727	(1.016-1.039)	0.0341	0.0146	1.03469	(1.005-1.065)	0.0337	0.9663	0	Shared	All anxiety disorders	Pontocerebellar hypoplasia	NO	NO	NO	NO	NO
7q22.3	rs6967330	7	106018005	G	A	CDHR3	missense	0.27	0.0283	0.0068	1.0287	(1.015-1.043)	0.0436	0.0174	1.04456	(1.009-1.081)	0.0124	0.9873	0.0003	Shared	Diseases of middle ear and mastoid; Acute sinusitis; Suppurative and unspecified otitis media; Nonsuppurative otitis media; CRS; Acute suppurative otitis	Respiratory viral disease variant; Known CRS variant	NO	NO	NO	NO	NO
8p23.1a	rs2921057	8	8461157	C	T	SGK223	non-coding exon	0.53	0.0356	0.0057	1.03624	(1.024-1.048)	0.0098	0.0147	1.00985	(0.981-1.04)	0.958	0.042	0	Asthma	Nontoxic goitre/thyroid nodule; Hypertension; Episodal and paroysmal disorders; Peritonsillar abscess; Type 2 diabetes; Hypothyroidism (-); Erysipelas; BMI; gestational hypertension	-	NO	NO	NO	NO	NO
8p23.1b	rs55858845	8	9133569	T	C	PPP1R3B	downstream	0.17	0.0498	0.0073	1.05106	(1.036-1.067)	-0.0098	0.0192	0.990248	(0.953-1.029)	1	0	0	Asthma	Asthma-related infections; hypertension; Pregnancy hypertension	-	NO	NO	NO	NO	NO
8p23.1c	rs4240673	8	10930102	T	C	XKR6	intron	0.46	-0.0369	0.0057	0.963773	(0.953-0.975)	-0.0134	0.0148	0.986689	(0.958-1.016)	0.9372	0.0628	0	Asthma	Hypertension; Episodal and paroysmal disorders; Nontoxic goitre/thyroid nodule; Type 2 diabetes; Atherosclerosis; Sleep apnoea; Parodontitis; Dorsopathies; Arthrosis; BMI; Iron deficiency anemia; Erysipelas	-	NO	NO	NO	NO	NO
8p23.1d	rs28510449	8	11951754	T	C	DEFB136	intergenic	0.37	-0.037	0.0058	0.963676	(0.952-0.975)	0.0023	0.0151	1.0023	(0.973-1.033)	0.9973	0.0027	0	Asthma	Nontoxic goitre/thyroid nodule; Hypertension; Episodal and paroysmal disorders; Tonsillectomy; Type 2 diabetes; Erysipelas; Parodontitis	-	NO	NO	NO	NO	NO
8q21.13	rs4739737	8	80377390	G	T	ZBTB10	intron	0.69	-0.0534	0.006	0.948001	(0.936-0.96)	-0.0538	0.0156	0.947622	(0.919-0.978)	0.0156	0.9844	0	Shared	Atopic dermatitis; Allergic asthma; Allergic conjunctivitis	-	NO	NO	NO	NO	NO
8q22.3	rs646836	8	102119520	T	C	NCALD	intron	0.64	-0.0337	0.006	0.966862	(0.955-0.979)	-0.0018	0.0155	0.998202	(0.968-1.029)	0.9733	0.0267	0	Asthma	-	-	NO	NO	NO	NO	NO
8q24.12	rs4618726	8	118997146	C	A	COLEC10	intron	0.56	0.0003	0.0057	1.0003	(0.989-1.012)	-0.1056	0.0146	0.899784	(0.874-0.926)	0	0	1	CRSwNP	Autoimmune diseases; Papulosuamous disorders; Suggestive for eosinophilic asthma; Vitamin B12 deficiency anaemia; Hypothyroidism	3MC syndrome (facial dysmorphisms)	NO	NO	#N/A	NO	#N/A
8q24.3	rs116877855	8	141408317	C	T	PTP4A3	intron	0.045	-0.0152	0.0135	0.984915	(0.959-1.012)	0.179	0.0327	1.19602	(1.121-1.276)	0	0.0002	0.9998	CRSwNP	-	-	NO	NO	#N/A	NO	#N/A
9p24.1	rs928412	9	6213148	A	G	IL33	upstream	0.76	-0.1035	0.0064	0.901676	(0.89-0.914)	-0.314	0.016	0.730519	(0.707-0.754)	0	1	0	Shared	CRS; Asthma-related infections; Childhood asthma; Allergic asthma; Suggestive for eosinophilic asthma; Allergic rhinitis	-	NO	YES	YES	NO	YES
9q22.33	rs7044307	9	99357187	G	A	SEC61B	intron	0.27	-0.0056	0.0068	0.994416	(0.981-1.008)	-0.1051	0.0177	0.900234	(0.869-0.933)	0	0.0007	0.9993	CRSwNP	Height (+); Weight (+)	-	NO	NO	#N/A	NO	#N/A
9q33.2	rs10984766	9	119895034	A	G	CDK5RAP2	intergenic	0.42	-0.0283	0.0057	0.972097	(0.961-0.984)	-0.0299	0.0149	0.970543	(0.942-1)	0.0767	0.9233	0	Shared	Paracetamol	-	NO	NO	NO	NO	NO
9q33.3	rs7872321	9	124289993	C	T	NEK6	intron	0.35	-0.0255	0.0059	0.974822	(0.963-0.987)	-0.0416	0.0153	0.959253	(0.93-0.989)	0.009	0.9908	0.0002	Shared	Hypothyroidism; CRS; CDTA; Autoimmune diseases; Arthropathies	-	NO	NO	NO	NO	NO
9q34.11	rs4837346	9	129173188	C	T	IER5L	upstream	0.71	0.0362	0.0061	1.03686	(1.024-1.05)	0.0178	0.0159	1.01796	(0.986-1.051)	0.7751	0.2249	0	Unassigned	Statin medication; Asthma-related infections	-	NO	NO	NO	NO	NO
10p15.1	rs12722502	10	6051176	C	T	IL2RA	intron	0.0043	-0.2187	0.0311	0.803563	(0.756-0.855)	-0.1738	0.0801	0.840465	(0.718-0.984)	0.709	0.291	0	Unassigned	-	Immunodeficiency 41 with lymphoproliferation and autoimmunity	NO	NO	NO	NO	NO
10p14a	rs3824660	10	8062759	C	T	GATA3	intron	0.58	-0.0412	0.0057	0.959637	(0.948-0.971)	-0.1373	0.0147	0.871709	(0.846-0.898)	0	1	0	Shared	CRS; Suggestive for eosinophilic asthma; seropositive rheumatoid arthritis; Type 1 diabetes	Hypoparathyroidism, sensorineural deafness, and renal dysplasia	NO	NO	NO	NO	NO
10p14b	rs1444782	10	9016708	G	A	GATA3	intergenic	0.3	-0.0949	0.006	0.909464	(0.898-0.921)	-0.1994	0.0158	0.819222	(0.794-0.845)	0	1	0	Shared	Suggestive for eosinophilic asthma; Asthma-related infections; Allergic asthma; CRS; Obesity related asthma; Allergic rhinitis	Hypoparathyroidism, sensorineural deafness, and renal dysplasia	NO	YES	NO	NO	YES
10p12.31	rs11012725	10	21504895	C	T	CASC10	intergenic	0.35	0.0383	0.0059	1.03904	(1.027-1.052)	0.0133	0.0153	1.01339	(0.983-1.045)	0.9507	0.0493	0	Asthma	Paracetamol; Benign meningeoma; Cholelithiasis; Breast cancer; Lower back pain; Arthrosis; Hypertension	-	NO	NO	NO	NO	NO
10q21.2	rs10995258	10	62649027	C	T	ZNF365	intron	0.35	-0.028	0.0059	0.972388	(0.961-0.984)	-0.1089	0.0154	0.89682	(0.87-0.925)	0	0.996	0.004	Shared	IBD (+); Benign mammary dysplasia (+)	Susceptibility to uric acid nephrolithiasis	NO	NO	NO	NO	NO
10q23.33	rs2901610	10	92777107	T	C	EXOC6	intergenic	0.5	0.0291	0.0056	1.02953	(1.018-1.041)	0.0584	0.0146	1.06014	(1.03-1.091)	0.0001	0.9999	0	Shared	-	-	NO	NO	NO	NO	NO
11p15.5	rs35225972	11	1116487	G	A	MUC5AC	intergenic	0.59	0.0406	0.0059	1.04144	(1.029-1.054)	0.0331	0.0152	1.03365	(1.003-1.065)	0.2673	0.7327	0	Unassigned	Bacterial pneumonia (-)	-	NO	NO	NO	NO	NO
11q12.2	rs174537	11	61785208	G	T	MYRF/TMEM258	intron/non-coding exon	0.41	-0.0366	0.0058	0.964062	(0.953-0.976)	-0.0996	0.0151	0.905199	(0.878-0.933)	0	1	0	Shared	Statin medication; Height; Cholelithiasis (+); Venous thromboembolism; Benign neoplasm of colon; DVT; Hypercholesterolemia; Intrahepatic Cholestasis of Pregnancy; Type 2 Diabetes; IBD (+) ; Dermatitis and eczema (+)	MYRF: Mild encephalitis/encephalopathy with reversible myelin vacuolization; Cardiac-urogenital syndrome	NO	NO	NO	NO	NO
11q13.1	rs10791824	11	65791795	A	G	OVOL1	intron	0.63	0.0402	0.0058	1.04102	(1.029-1.053)	0.0468	0.0151	1.04791	(1.017-1.08)	0.0105	0.9895	0	Shared	Atopic dermatitis; Childhood allergy	-	YES	NO	NO	NO	NO
11q13.3	rs12279397	11	70148953	A	G	ANO1	intron	0.51	-0.0005	0.0057	0.9995	(0.988-1.011)	0.0904	0.0147	1.09461	(1.063-1.127)	0	0	1	CRSwNP	-	Moyamoya disease; Intestinal dysmotility syndrome	NO	NO	#N/A	NO	#N/A
11q13.5	rs7936312	11	76582682	G	T	EMSY	intergenic	0.42	0.0633	0.0056	1.06535	(1.053-1.078)	0.0624	0.0147	1.06439	(1.034-1.096)	0.0054	0.9946	0	Shared	Atopic dermatitis; IBD; Allergic rhinitis; Allergic conjunctivitis; Allergic asthma; Childhood asthma; Asthma-related infections; Autoimmune diseases excluding thyroid diseases	-	YES	YES	YES	YES	YES
11q23.3	rs12365699	11	118872577	G	A	CXCR5	intergenic	0.16	-0.0326	0.0077	0.967926	(0.953-0.983)	0.1167	0.0193	1.12378	(1.082-1.168)	0.0001	0	0.9999	CRSwNP	Allergic conjunctivitis (-); Follicular lymphoma	-	NO	NO	#N/A	NO	#N/A
11q24.3	rs73018933	11	128304886	G	A	ETS1	intergenic	0.25	-0.0412	0.0067	0.959637	(0.947-0.973)	-0.0768	0.0174	0.926075	(0.895-0.959)	0	1	0	Shared	Atopic dermatitis	-	NO	NO	NO	NO	NO
12q13.11	rs11168249	12	47814585	T	C	HDAC7	intron	0.51	-0.0364	0.0056	0.964255	(0.953-0.975)	-0.0825	0.0147	0.920811	(0.894-0.948)	0	1	0	Shared	Varicose veins (+); Asthma-related acute respiratory infections; Allergic asthma	-	NO	YES	NO	NO	NO
12q13.2	rs61938962	12	56052982	C	T	RPS26	intergenic	0.32	0.0411	0.0059	1.04196	(1.029-1.055)	0.1226	0.0153	1.13043	(1.097-1.165)	0	1	0	Shared	Hypothyroidism; T1DM; Autoimmune diseases; Basal cell carcinoma (-)	Diamond-Blackfan anemia 10	YES	NO	YES	YES	NO
12q13.3	rs167769	12	57109992	C	T	STAT6	5' UTR	0.42	0.0471	0.0057	1.04823	(1.036-1.061)	0.0788	0.0148	1.08199	(1.051-1.114)	0	1	0	Shared	Migraine (-); Height (-); Allergic asthma	Hyper-IgE syndrome 6 with recurrent infections	NO	NO	NO	YES	NO
12q21.1	rs17226898	12	71191963	T	C	TSPAN8	intron	0.32	-0.0354	0.006	0.965219	(0.953-0.977)	-0.0176	0.0156	0.982554	(0.952-1.014)	0.7659	0.2341	0	Unassigned	Type 2 diabetes (+); Asthma-related acute respiratory infections	-	NO	NO	NO	NO	NO
12q22	rs2361359	12	94169099	C	G	PLXNC1	intron	0.89	0.0504	0.0087	1.05169	(1.033-1.07)	0.0461	0.0225	1.04718	(1.002-1.095)	0.1513	0.8487	0	Unassigned	Dermatitis and eczema	-	NO	NO	NO	NO	NO
12q24.31	rs17884869	12	123034565	G	A	PITPNM2	missense	0.036	0.0832	0.0156	1.08676	(1.054-1.121)	0.0301	0.0415	1.03056	(0.95-1.118)	0.8773	0.1226	0.0001	Unassigned	-	-	NO	NO	NO	NO	NO
13q14.11a	rs11618582	13	39794307	A	G	COG6	downstream	0.34	-0.0425	0.0059	0.95839	(0.947-0.97)	-0.105	0.0155	0.900325	(0.873-0.929)	0	1	0	Shared	Rheumatoid arthritis; Autoimmune diseases excluding thyroid diseases; Varicose veins (+)	Shaheen syndrome (syndromic intellectual disability); Congenital disorder of glycosylation type III	NO	NO	NO	NO	NO
13q14.11b	rs7327510	13	42414788	A	G	AKAP11	intron	0.38	-0.0087	0.0058	0.991338	(0.98-1.003)	-0.1072	0.015	0.898346	(0.872-0.926)	0	0.0002	0.9998	CRSwNP	Oral lichen ruber planus; Lichen planus; Hypothyroidism; Autoimmune diseases	-	NO	NO	#N/A	NO	#N/A
13q32.3	rs1923897	13	99352087	T	C	UBAC2	intron	0.61	0.0481	0.0059	1.04928	(1.037-1.062)	0.0873	0.0153	1.09122	(1.058-1.125)	0	1	0	Shared	-	-	NO	NO	NO	NO	NO
14q23.3	rs1957949	14	65075889	C	T	MAX	3' UTR	0.42	0.028	0.0057	1.0284	(1.016-1.04)	0.0457	0.0147	1.04676	(1.017-1.078)	0.0029	0.9971	0	Shared	Height (-); Asthma-related infections	Polydactyly-macrocephaly syndrome; Susceptibility to pheochromocytoma	NO	NO	NO	NO	NO
14q24.1	rs11158728	14	68295488	G	T	RAD51B	intron	0.61	-0.0353	0.0058	0.965316	(0.954-0.977)	-0.0519	0.015	0.949424	(0.921-0.978)	0.0014	0.9986	0	Shared	Wet age-related macular degeneration (+); Childhood asthma (-); Height (+); Autoimmune diseases (+); Atopic dermatitis (-); Hypothyroidism (+)	-	NO	NO	NO	NO	NO
14q32.12	rs9323880	14	92663465	C	T	RIN3	intron	0.33	-0.0358	0.006	0.964833	(0.953-0.977)	-0.0163	0.0154	0.983832	(0.954-1.014)	0.823	0.177	0	Unassigned	Dermatitis and eczema	-	NO	NO	NO	NO	NO
15q15.1	rs16971598	15	41190033	T	C	EXD1	synonymous	0.095	-0.0642	0.0109	0.937817	(0.917-0.959)	-0.093	0.0279	0.911194	(0.862-0.963)	0.0017	0.9983	0	Shared	Sarcoidosis; Asthma-related infections	-	NO	NO	NO	NO	NO
15q22.2	rs7173981	15	60778755	T	C	RORA	intron	0.2	-0.0668	0.0074	0.935382	(0.921-0.95)	-0.0457	0.0188	0.955329	(0.92-0.992)	0.8659	0.1341	0	Unassigned	Allergic asthma; Allergic rhinitis; CRS; Atopic dermatitis	Intellectual developmental disorder with or without epilepsy or cerebellar ataxia	NO	YES	NO	NO	NO
15q22.33	rs56062135	15	67163292	C	T	SMAD3	intron	0.26	0.0917	0.0064	1.09604	(1.082-1.11)	0.093	0.0165	1.09746	(1.062-1.134)	0.0001	0.9999	0	Shared	Allergic asthma; Malignant thyroid gland; Papillary thyroid adenocarcinoma; Suggestive for eosinophilic asthma; Asthma-related infections; Coronary atherosclerosis (-); Childhood asthma; Hemorroids; Allergic rhinitis	Loeys-Dietz syndrome (connective tissue disorder)	NO	YES	YES	NO	YES
15q25.3	rs12916001	15	85702038	G	A	AKAP13	intron	0.28	-0.0339	0.0062	0.966668	(0.954-0.979)	-0.0575	0.0162	0.944122	(0.914-0.975)	0.0009	0.9991	0	Shared	Height (+); Falls/tendency to fall (-); Other/unspecified hearing loss (-)	-	NO	NO	NO	NO	NO
16p13.13	rs12935657	16	11125184	G	A	CLEC16A	intron	0.21	-0.0684	0.0068	0.933887	(0.921-0.947)	-0.1429	0.018	0.866841	(0.836-0.898)	0	1	0	Shared	Allergic asthma; Type 1 diabetes; Suggestive for eosinophilic asthma; Dermatitis and eczema; Asthma-related infections; Childhood asthma; Allergic conjunctivitis	-	NO	NO	NO	NO	NO
16p12.1	rs3024619	16	27353485	G	A	IL4R	intron	0.33	0.0565	0.0059	1.05813	(1.045-1.071)	0.0883	0.0153	1.09232	(1.06-1.126)	0	1	0	Shared	Allergic asthma; Childhood asthma	-	NO	YES	NO	NO	NO
16p11.2a	rs12716974	16	29933511	G	A	KCTD13	downstream	0.5	0.0282	0.0056	1.0286	(1.017-1.04)	0.0481	0.0146	1.04928	(1.019-1.08)	0.0019	0.9981	0	Shared	Weight; BMI; Height; CRS; Arthropathies; Obesity-related asthma; Intervertebral disc disorders; Asthma-related infections; Obesity	-	NO	NO	NO	NO	NO
16p11.2b	rs7184567	16	31009757	C	T	STX1B	intron	0.39	0.0288	0.0057	1.02922	(1.017-1.041)	0.0716	0.0149	1.07423	(1.043-1.107)	0	1	0	Shared	CRS; Weight; BMI; Childhood asthma; Carpal tunnel syndrome	Generalized epilepsy with febrile seizures plus, type 9	NO	NO	NO	NO	NO
16q21	rs11645550	16	60633363	A	C	RP11-457D20.2	intergenic	0.51	-0.0239	0.0056	0.976383	(0.965-0.988)	-0.0354	0.0146	0.965219	(0.937-0.994)	0.0202	0.9797	0.0001	Shared	Other diseases of intestines; Other joint disorders; Paracetamol; Depression; COPD-related respiratory insufficiency	-	NO	NO	NO	NO	NO
16q22.1	rs1728797	16	68537086	A	T	ZFP90	intron	0.81	0.0216	0.007	1.02183	(1.007-1.036)	0.1023	0.0186	1.10772	(1.068-1.149)	0	0.8244	0.1756	Unassigned	-	-	NO	NO	NO	NO	NO
16q24.3	rs2437956	16	89649843	T	C	CHMP1A	intron	0.58	0.0292	0.0058	1.02963	(1.017-1.042)	0.0516	0.0151	1.05295	(1.022-1.085)	0.0006	0.9993	0.0001	Shared	Actinic keratosis (-); Basal cell carcinoma (-); Squamous cell carcinoma (-); Malignant melanoma (-); Diabetes with complications; Type 2 diabetes; Venous thromboembolism; Autoimmune diseases	Pontocerebellar hypoplasia	NO	NO	NO	NO	NO
17p13.3	rs7222858	17	1580323	T	C	SLC43A2	intron	0.42	0.0341	0.0061	1.03469	(1.022-1.048)	0.0108	0.0158	1.01086	(0.98-1.043)	0.8857	0.1143	0	Unassigned	-	-	NO	NO	NO	NO	NO
17p13.2	rs34210653	17	4632019	A	G	ALOX15	missense	0.0071	-0.0828	0.0254	0.920535	(0.875-0.968)	-1.1078	0.1056	0.330285	(0.268-0.407)	0	0	1	CRSwNP	Suggestive for eosinophilic asthma	-	NO	NO	#N/A	NO	#N/A
17p12	rs62073587	17	16025689	C	A	TTC19	intron	0.52	0.0317	0.0056	1.03221	(1.02-1.044)	0.0691	0.0146	1.07154	(1.041-1.103)	0	1	0	Shared	Asthma and allergy; Asthma-related pneumonia	Mitochondrial complex III deficiency, nuclear type 2	NO	NO	NO	NO	NO
17q21.1	rs1011082	17	39912261	T	C	GSDMB	intron	0.45	0.0751	0.0056	1.07799	(1.066-1.09)	0.0719	0.0146	1.07455	(1.044-1.106)	0.0032	0.9968	0	Shared	Childhood asthma; Asthma-related infections; Allergic asthma; Autoimmune diseases excluding thyroid diseases (-); IBD (-); HSIL in pap smear; Cardiac arrhytmias; Atrial fibrillation and flutter; Cholelithiasis	-	NO	YES	NO	NO	YES
17q21.2	rs16967637	17	42294404	C	A	STAT5A	intron	0.24	-0.0418	0.0064	0.959062	(0.947-0.972)	-0.0384	0.0167	0.962328	(0.931-0.995)	0.1219	0.8781	0	Unassigned	Autoimmune diseases; Hypothyroidism; Type 1 diabetes; Deviated nasal septum	- (STAT3: Hyper-IgE syndrome)	NO	NO	NO	NO	NO
17q21.31	rs4247364	17	45259320	G	C	SPATA32	intron	0.68	-0.0355	0.006	0.965123	(0.953-0.977)	0.0047	0.0157	1.00471	(0.974-1.037)	0.9953	0.0047	0	Asthma	Asthma and allergy	MAP3K14: Immunodeficiency 112	NO	NO	NO	NO	NO
17q21.32	rs41444548	17	47733988	C	G	TBX21	intron	0.068	0.0612	0.0107	1.06311	(1.041-1.086)	0.1521	0.0272	1.16428	(1.103-1.229)	0	1	0	Shared	Hypothyroidism (-); Autoimmune diseases (-); Suggestive for eosinophilic asthma; Psoriasis vulgaris (-)	Asthma and nasal polyps; Immunodeficiency 88; Susceptibility to aspirin-induced asthma	NO	NO	NO	YES	NO
17q21.33	rs12952581	17	49370984	G	A	ZNF652	intron	0.42	0.0612	0.0057	1.06311	(1.051-1.076)	0.0495	0.0148	1.05075	(1.02-1.082)	0.3938	0.6062	0	Unassigned	Atopic dermatitis; Allergic asthma; Height (-); Hypertension; Asthma-related infections; Childhood asthma; Ischaemic heart disease; Depression; Hypothyroidism	-	YES	YES	YES	NO	YES
17q25.1	rs112503011	17	75800536	A	C	UNK	intron	0.086	0.0558	0.009	1.05739	(1.038-1.077)	-0.0145	0.0242	0.985605	(0.939-1.034)	0.9994	0.0006	0	Asthma	Dermatitis and eczema; Hypothyroidism; Asthma-related infections; Autoimmune diseases; Non-allergic asthma	-	NO	NO	NO	NO	NO
18q21.33	rs12457700	18	63193013	T	C	BCL2	intron	0.65	-0.0339	0.0061	0.966668	(0.955-0.979)	-0.0338	0.0157	0.966765	(0.937-0.997)	0.0846	0.9154	0	Shared	Hernia of abdominal wall; Asthma-related infections	Leukemia/lymphoma	NO	NO	NO	NO	NO
18q22.2	rs8099412	18	69869381	T	C	CD226	intron	0.44	-0.0299	0.0056	0.970543	(0.959-0.982)	-0.0651	0.0146	0.936974	(0.91-0.965)	0	1	0	Shared	Autoimmune diseases; Hypothyroidism; Type 1 diabetes; Systemic connective tissue disorders	-	NO	NO	NO	NO	NO
19p13.3	rs4147909	19	1044329	C	T	ABCA7	intron	0.29	-0.0317	0.0063	0.968797	(0.956-0.981)	-0.0812	0.0165	0.922009	(0.892-0.953)	0	0.9999	0.0001	Shared	-	Susceptibility to alzheimer's disease	NO	NO	NO	NO	NO
19q13.11	rs117710327	19	33235672	C	A	SLC7A10	TF binding site	0.099	-0.0985	0.0105	0.906196	(0.887-0.926)	-0.1462	0.0272	0.863985	(0.819-0.912)	0	1	0	Shared	Dermatitis and eczema; Suggestive for eosinophilic asthma; Atopic dermatitis; Asthma-related infections; Allergic asthma; Obesity-related asthma; Stomach adenocarcinoma (+),	-	YES	NO	NO	NO	NO
19q13.2	rs338593	19	41198399	T	C	CYP2S1	intron	0.57	-0.0114	0.0058	0.988665	(0.977-1)	-0.1404	0.0147	0.869011	(0.844-0.895)	0	0	1	CRSwNP	CRS	-	NO	NO	#N/A	NO	#N/A
19q13.32	rs1132645	19	45816157	G	C	SYMPK	synonymous	0.3	-0.0348	0.0063	0.965799	(0.953-0.978)	0.0154	0.0163	1.01552	(0.983-1.049)	0.9967	0.0033	0	Asthma	Asthma-related infections	-	NO	NO	NO	NO	NO
20q11.21	rs6119231	20	32276789	G	A	KIF3B	upstream	0.15	0.0447	0.0076	1.04571	(1.03-1.062)	0.0032	0.0201	1.00321	(0.964-1.044)	0.9833	0.0167	0	Asthma	Hypertension	Retinitis pigmentosa 89	NO	NO	NO	NO	NO
20q13.33	rs3787089	20	63685277	C	T	RTEL1	intron	0.74	0.0337	0.0062	1.03427	(1.021-1.047)	0.0052	0.0162	1.00521	(0.973-1.038)	0.9413	0.0587	0	Asthma	Atopic dermatitis; IBD; Peritonsillar abscess; Conjunctivitis	Dyskeratosis congenita; Pulmonary fibrosis and/or bone marrow failure syndrome, telomere-related	NO	NO	NO	NO	NO
21q22.12	rs8129030	21	35340290	T	A	RUNX1	intron	0.65	0.0371	0.0059	1.0378	(1.025-1.05)	0.0876	0.0154	1.09155	(1.059-1.126)	0	1	0	Shared	Rheumatoid arthritis	-	NO	NO	NO	NO	NO
22q11.21	rs1978060	22	19762002	A	G	TBX1	intron	0.64	0.0002	0.006	1.0002	(0.988-1.013)	0.1153	0.0155	1.12221	(1.088-1.157)	0	0	1	CRSwNP	Nonsuppurative otitis media; Suppurative and unspecified otitis media; CRS	Tetralogy of fallot; DiGeorge syndrome; Conotruncal anomaly face syndrome	NO	NO	#N/A	NO	#N/A
22q12.3	rs228953	22	37135396	G	A	IL2RB	synonymous	0.5	-0.0362	0.0057	0.964447	(0.953-0.976)	-0.1026	0.0147	0.902488	(0.876-0.929)	0	1	0	Shared	-	Immunodeficiency 63 with lymphoproliferation and autoimmunity	NO	NO	NO	NO	NO
22q13.31	rs4823863	22	46597553	G	A	GRAMD4	intron	0.35	0.0354	0.0061	1.03603	(1.023-1.049)	0.0236	0.0158	1.02388	(0.992-1.057)	0.4829	0.5171	0	Unassigned	-	-	NO	NO	NO	NO	NO

## Sheet: Supplementary Data 6
Asthma FinnGen R9 credible sets
Locus ID	cs	chromosome	position	allele1	allele2	a2_af_finngen	cs_specific_prob	lead_r2
1q24.3	1	chr1	172769866	C	T	0.412625	0.0127234	0.983669
1q24.3	1	chr1	172771814	A	C	0.413204	0.0115145	0.983889
1q24.3	1	chr1	172771971	C	G	0.413294	0.0131369	0.983479
1q24.3	1	chr1	172775403	G	A	0.413063	0.0133984	0.984294
1q24.3	1	chr1	172776144	T	C	0.413104	0.0151395	0.984161
1q24.3	1	chr1	172776176	T	C	0.413293	0.0131629	0.983483
1q24.3	1	chr1	172777631	A	G	0.413293	0.0131952	0.983485
1q24.3	1	chr1	172784993	C	T	0.412715	0.0114681	0.983812
1q24.3	1	chr1	172788141	A	C	0.412887	0.0139934	0.983401
1q24.3	1	chr1	172788956	C	T	0.412753	0.0122617	0.983727
1q24.3	1	chr1	172789279	C	A	0.412753	0.0127892	0.983707
1q24.3	1	chr1	172790499	AT	A	0.409486	0.0173006	0.996657
1q24.3	1	chr1	172790982	A	T	0.409281	0.0187611	0.997302
1q24.3	1	chr1	172791459	T	C	0.409332	0.0217714	0.997276
1q24.3	1	chr1	172792320	C	G	0.409332	0.0217714	0.997276
1q24.3	1	chr1	172792544	G	T	0.409294	0.0196073	0.997382
1q24.3	1	chr1	172792701	G	A	0.409294	0.0196073	0.997382
1q24.3	1	chr1	172793334	G	A	0.409294	0.0196073	0.997382
1q24.3	1	chr1	172794415	C	T	0.409366	0.020156	0.997346
1q24.3	1	chr1	172794499	C	A	0.409354	0.0206266	0.997152
1q24.3	1	chr1	172798218	AAC	A	0.409202	0.0211305	0.997204
1q24.3	1	chr1	172798264	A	C	0.409316	0.0200643	0.997372
1q24.3	1	chr1	172798496	G	A	0.40958	0.0175971	0.998475
1q24.3	1	chr1	172799249	A	G	0.409599	0.0182024	0.998449
1q24.3	1	chr1	172799302	T	G	0.40958	0.0175971	0.998475
1q24.3	1	chr1	172799804	G	C	0.40958	0.0175971	0.998475
1q24.3	1	chr1	172799934	G	A	0.409583	0.0175871	0.998471
1q24.3	1	chr1	172800092	G	A	0.409614	0.016843	0.998375
1q24.3	1	chr1	172800266	T	C	0.40958	0.0175971	0.998475
1q24.3	1	chr1	172800289	T	C	0.40958	0.0175971	0.998475
1q24.3	1	chr1	172800372	A	G	0.40958	0.0175971	0.998475
1q24.3	1	chr1	172800451	G	C	0.409579	0.017629	0.998475
1q24.3	1	chr1	172800534	A	G	0.40958	0.0175971	0.998475
1q24.3	1	chr1	172801018	G	A	0.40958	0.0175971	0.998475
1q24.3	1	chr1	172801053	A	G	0.40958	0.0175971	0.998475
1q24.3	1	chr1	172801134	T	C	0.40958	0.0175971	0.998475
1q24.3	1	chr1	172801135	G	A	0.40958	0.0175971	0.998475
1q24.3	1	chr1	172801332	C	T	0.40958	0.0175971	0.998475
1q24.3	1	chr1	172801522	G	A	0.40958	0.0175971	0.998475
1q24.3	1	chr1	172801523	C	T	0.409595	0.0169616	0.998469
1q24.3	1	chr1	172801673	TGA	T	0.409616	0.0176188	0.998465
1q24.3	1	chr1	172802420	T	C	0.40958	0.0175971	0.998475
1q24.3	1	chr1	172804397	T	C	0.40958	0.0175971	0.998475
1q24.3	1	chr1	172804627	C	A	0.409498	0.0201541	0.998363
1q24.3	1	chr1	172806536	C	G	0.409545	0.0176655	0.998461
1q24.3	1	chr1	172807261	GC	G	0.409605	0.0197922	0.998385
1q24.3	1	chr1	172807717	A	C	0.409367	0.0155034	0.998003
1q24.3	1	chr1	172807798	G	A	0.409291	0.0170333	0.998019
1q24.3	1	chr1	172807838	T	C	0.409567	0.0175064	0.998383
1q24.3	1	chr1	172808322	G	A	0.40958	0.0175971	0.998475
1q24.3	1	chr1	172813748	C	T	0.409614	0.0180914	0.998377
1q24.3	1	chr1	172814218	G	A	0.40958	0.0176178	0.998479
1q24.3	1	chr1	172814292	G	GC	0.409541	0.0175579	0.998473
1q24.3	1	chr1	172815258	T	C	0.40958	0.0176221	0.998479
1q24.3	1	chr1	172817207	T	TAA	0.409593	0.0235295	1
2q12.1a	1	chr2	102308763	A	T	0.287301	0.0120539	0.820483
2q12.1a	1	chr2	102309330	G	C	0.287285	0.0117338	0.820521
2q12.1a	1	chr2	102315366	C	G	0.329374	0.0214784	0.999968
2q12.1a	1	chr2	102316102	C	A	0.329373	0.0215376	0.99995
2q12.1a	1	chr2	102319514	G	A	0.287286	0.0122165	0.820586
2q12.1a	1	chr2	102322576	C	T	0.329374	0.0228686	1
2q12.1a	1	chr2	102324549	G	A	0.28733	0.0124918	0.820532
2q12.1a	1	chr2	102330217	A	G	0.287286	0.0123386	0.820586
2q12.1a	1	chr2	102332010	G	A	0.32974	0.0159903	0.998409
2q12.1a	1	chr2	102332701	C	T	0.32974	0.0159838	0.998409
2q12.1a	1	chr2	102334362	A	C	0.328117	0.0196616	0.991056
2q12.1a	1	chr2	102334593	G	GA	0.282301	0.0131446	0.80112
2q12.1a	1	chr2	102343821	C	G	0.272909	0.00517411	0.747096
2q12.1a	1	chr2	102353347	C	T	0.280228	0.00719046	0.776429
2q12.1a	1	chr2	102354705	C	T	0.280252	0.00709346	0.77654
2q12.1a	1	chr2	102369490	T	C	0.280319	0.00547394	0.776367
2q12.1a	1	chr2	102369694	G	A	0.280336	0.00524014	0.776374
2q12.1a	1	chr2	102375619	A	G	0.28037	0.0118093	0.773249
2q12.1a	1	chr2	102378424	A	G	0.280368	0.0118358	0.773249
2q12.1a	1	chr2	102378560	G	A	0.280368	0.0118358	0.773249
2q12.1a	1	chr2	102380345	C	T	0.280368	0.0118358	0.773249
2q12.1a	1	chr2	102380412	C	T	0.280368	0.0118358	0.773249
2q12.1a	1	chr2	102380714	A	T	0.280368	0.0118358	0.773249
2q12.1a	1	chr2	102381273	G	T	0.280368	0.0118358	0.773249
2q12.1a	1	chr2	102382852	A	G	0.280368	0.0118358	0.773249
2q12.1a	1	chr2	102384942	C	T	0.280367	0.010986	0.773237
2q12.1a	1	chr2	102389927	A	G	0.280362	0.0118205	0.773227
2q12.1a	1	chr2	102391107	T	C	0.280348	0.0107652	0.773186
2q12.1a	1	chr2	102391232	G	GC	0.280099	0.0123249	0.772685
2q12.1a	1	chr2	102392509	C	G	0.280391	0.0124477	0.773174
2q12.1a	1	chr2	102394070	G	A	0.280357	0.0120138	0.773193
2q12.1a	1	chr2	102394128	C	A	0.280358	0.0117552	0.773205
2q12.1a	1	chr2	102397502	A	C	0.280418	0.0118749	0.773007
2q12.1a	1	chr2	102397503	G	C	0.280416	0.0119476	0.773014
2q12.1a	1	chr2	102397842	T	G	0.280347	0.0109424	0.773186
2q12.1a	1	chr2	102399458	C	T	0.280357	0.0118943	0.7732
2q12.1a	1	chr2	102401617	C	G	0.280305	0.0118526	0.773147
2q12.1a	1	chr2	102403322	G	A	0.28036	0.0117604	0.7732
2q12.1a	1	chr2	102407871	G	A	0.280388	0.0121164	0.773028
2q12.1a	1	chr2	102408278	T	A	0.280346	0.0120249	0.77316
2q12.1a	1	chr2	102412705	A	T	0.280342	0.0109075	0.773056
2q12.1a	1	chr2	102420217	C	T	0.280342	0.010876	0.773052
2q12.1a	1	chr2	102427279	T	A	0.288127	0.0212837	0.729584
2q12.1a	1	chr2	102431342	C	T	0.288139	0.0199553	0.729504
2q12.1a	1	chr2	102431697	G	A	0.288143	0.0194242	0.729434
2q12.1a	1	chr2	102434402	A	AATG	0.288136	0.0156502	0.72879
2q12.1a	1	chr2	102434684	A	G	0.288065	0.013021	0.728387
2q12.1a	1	chr2	102435098	T	C	0.288134	0.0152207	0.728623
2q12.1a	1	chr2	102436681	GA	G	0.288229	0.0132776	0.728286
2q12.1a	1	chr2	102438960	G	A	0.288163	0.0133688	0.728228
2q12.1a	1	chr2	102439201	C	T	0.288163	0.01342	0.728239
2q12.1a	1	chr2	102439636	A	G	0.288153	0.0119881	0.728059
2q12.1a	1	chr2	102440074	A	C	0.288153	0.0120025	0.728058
2q12.1a	1	chr2	102440699	C	T	0.288153	0.012057	0.728053
2q12.1a	1	chr2	102442343	C	T	0.288078	0.0127911	0.727899
2q12.1a	1	chr2	102442745	A	AT	0.2882	0.0121768	0.727995
2q12.1a	1	chr2	102442777	T	G	0.288156	0.0122173	0.728032
2q12.1a	1	chr2	102443840	T	C	0.288173	0.0124215	0.728001
2q12.1a	1	chr2	102444391	G	A	0.288145	0.012964	0.728071
2q12.1a	1	chr2	102444687	G	A	0.288146	0.0129574	0.728068
2q12.1a	1	chr2	102444826	G	A	0.288114	0.0130584	0.728029
2q12.1a	1	chr2	102445656	A	G	0.288161	0.0123531	0.727986
2q12.1a	1	chr2	102446294	T	A	0.288162	0.0123874	0.727974
2q12.1a	1	chr2	102450683	G	A	0.28827	0.0133625	0.727862
2q12.1a	1	chr2	102458191	T	C	0.28827	0.0132778	0.727846
2q12.1a	1	chr2	102458921	G	C	0.287336	0.0150949	0.72438
2q12.1a	1	chr2	102462870	C	T	0.287366	0.0149956	0.724434
2q12.1a	1	chr2	102470923	C	T	0.287966	0.0128749	0.722046
2q12.1a	1	chr2	102472057	A	C	0.288171	0.014753	0.72268
2q12.1a	1	chr2	102473219	C	T	0.28816	0.0153871	0.722665
2q12.1a	1	chr2	102473668	C	T	0.288173	0.0149647	0.722595
2q12.1a	1	chr2	102474542	C	T	0.288255	0.0123219	0.722519
2q12.1a	1	chr2	102475081	A	G	0.288173	0.0156952	0.722553
2q12.1a	2	chr2	102164706	T	A	0.123371	0.00429549	0.650968
2q12.1a	2	chr2	102261648	C	T	0.153173	0.0918188	1
2q12.1a	2	chr2	102275879	G	A	0.153089	0.0815206	0.998988
2q12.1a	2	chr2	102281422	G	C	0.118009	0.00311509	0.741726
2q12.1a	2	chr2	102297754	A	G	0.159041	0.0506613	0.932696
2q12.1a	2	chr2	102299506	A	AT	0.159384	0.0435804	0.929645
2q12.1a	2	chr2	102300779	C	T	0.161977	0.0142581	0.91146
2q12.1a	2	chr2	102308155	C	T	0.161978	0.0143278	0.911381
2q12.1a	2	chr2	102308975	C	T	0.161978	0.0143278	0.911381
2q12.1a	2	chr2	102315074	C	T	0.161979	0.0146639	0.911349
2q12.1a	2	chr2	102315152	T	C	0.161979	0.014666	0.911349
2q12.1a	2	chr2	102315303	A	AC	0.16192	0.0138469	0.911185
2q12.1a	2	chr2	102316052	G	T	0.162356	0.0121935	0.909212
2q12.1a	2	chr2	102318514	C	T	0.16198	0.0151037	0.91133
2q12.1a	2	chr2	102319699	T	A	0.159143	0.0478641	0.930779
2q12.1a	2	chr2	102321084	C	T	0.16198	0.0156329	0.911307
2q12.1a	2	chr2	102321423	C	T	0.16198	0.0156548	0.911305
2q12.1a	2	chr2	102323340	AT	A	0.162152	0.0138526	0.91104
2q12.1a	2	chr2	102324577	G	A	0.16198	0.0157644	0.911297
2q12.1a	2	chr2	102324851	G	A	0.16198	0.0157644	0.911297
2q12.1a	2	chr2	102326325	C	T	0.16198	0.0157865	0.911297
2q12.1a	2	chr2	102327321	A	C	0.161981	0.0157866	0.911297
2q12.1a	2	chr2	102327786	T	G	0.161981	0.0157866	0.911297
2q12.1a	2	chr2	102328136	A	T	0.161981	0.0157977	0.911297
2q12.1a	2	chr2	102337157	G	T	0.161945	0.0169176	0.910013
2q12.1a	2	chr2	102337753	G	A	0.161878	0.0169076	0.909813
2q12.1a	2	chr2	102338193	C	T	0.161394	0.011678	0.906199
2q12.1a	2	chr2	102338596	G	C	0.162213	0.0130893	0.908142
2q12.1a	2	chr2	102338622	G	A	0.162219	0.0132109	0.908159
2q12.1a	2	chr2	102340888	C	T	0.162218	0.0143214	0.907573
2q12.1a	2	chr2	102343750	T	A	0.169696	0.0696634	0.853878
2q12.1a	2	chr2	102350089	A	G	0.161813	0.0111524	0.904232
2q12.1a	2	chr2	102357868	G	A	0.161532	0.0193846	0.901943
2q12.1a	2	chr2	102365573	G	T	0.161504	0.0198187	0.901727
2q12.1a	2	chr2	102380591	C	T	0.165281	0.0252569	0.868768
2q12.1a	2	chr2	102392952	A	G	0.16513	0.0233506	0.868482
2q12.1a	2	chr2	102441432	A	G	0.165184	0.0222415	0.864017
2q12.1a	2	chr2	102442350	T	G	0.181094	0.00202114	0.774405
2q12.1a	2	chr2	102447060	G	A	0.165161	0.0235361	0.86403
2q12.1a	2	chr2	102453012	AGGG	A	0.165158	0.0229633	0.863993
2q12.1a	2	chr2	102453016	T	TTC	0.165134	0.0218592	0.863849
2q12.1a	2	chr2	102454522	C	T	0.165207	0.0214986	0.863913
2q12.1a	2	chr2	102458459	G	A	0.181016	0.00176141	0.774243
2q12.1a	2	chr2	102461433	C	T	0.181016	0.00176141	0.774243
2q12.1a	2	chr2	102463056	C	A	0.180964	0.00185038	0.773921
2q13	1	chr2	111104261	G	A	0.105184	0.172747	0.999248
2q13	1	chr2	111111024	TTGAG	T	0.105297	0.21411	1
2q13	1	chr2	111117122	G	T	0.107978	0.0637656	0.972281
2q13	1	chr2	111118962	T	C	0.108159	0.062946	0.971855
2q13	1	chr2	111119036	G	C	0.0957437	0.0270553	0.849243
2q13	1	chr2	111130177	T	G	0.108139	0.0491869	0.970907
2q13	1	chr2	111130466	G	A	0.108109	0.0518027	0.971183
2q13	1	chr2	111137297	C	T	0.107697	0.0732294	0.969276
2q13	1	chr2	111142983	T	C	0.107877	0.0709971	0.968837
2q13	1	chr2	111150990	C	T	0.107733	0.0660793	0.969518
2q13	1	chr2	111159291	A	C	0.108033	0.0574698	0.967331
2q13	1	chr2	111165509	G	GT	0.107936	0.05409	0.967556
2q37.3	1	chr2	241759225	G	A	0.217096	0.806611	1
2q37.3	1	chr2	241771867	G	A	0.23209	0.193383	0.879204
3q21.3	1	chr3	128089659	C	G	0.29559	0.0252149	0.990694
3q21.3	1	chr3	128098665	C	T	0.295576	0.0232472	0.990761
3q21.3	1	chr3	128100219	G	C	0.295567	0.024254	0.990761
3q21.3	1	chr3	128103477	T	C	0.293649	0.103893	1
3q21.3	1	chr3	128117444	C	T	0.295578	0.0233174	0.990767
3q21.3	1	chr3	128117476	A	G	0.295577	0.0233478	0.990767
3q21.3	1	chr3	128118605	GC	G	0.30947	0.00504046	0.927486
3q21.3	1	chr3	128137730	T	A	0.294831	0.0164097	0.987118
3q21.3	1	chr3	128148554	G	A	0.294853	0.0172426	0.987008
3q21.3	1	chr3	128159573	G	A	0.308774	0.0037247	0.923594
3q21.3	1	chr3	128159974	T	C	0.294885	0.0167895	0.986867
3q21.3	1	chr3	128162770	G	A	0.311185	0.0128731	0.914751
3q21.3	1	chr3	128170425	G	GGTGGTGAGCACC	0.293499	0.0130729	0.978764
3q21.3	1	chr3	128170444	A	G	0.293383	0.0133771	0.978766
3q21.3	1	chr3	128173194	T	C	0.293419	0.0125664	0.978586
3q21.3	1	chr3	128176383	A	G	0.293451	0.0122904	0.978732
3q21.3	1	chr3	128179658	A	C	0.291282	0.00673669	0.968982
3q21.3	1	chr3	128182943	G	A	0.292672	0.0104585	0.97718
3q21.3	1	chr3	128183248	G	T	0.293587	0.0141095	0.978192
3q21.3	1	chr3	128185653	T	C	0.293579	0.0137163	0.978329
3q21.3	1	chr3	128186608	A	G	0.293431	0.0140405	0.977518
3q21.3	1	chr3	128186675	G	A	0.293431	0.0140405	0.977518
3q21.3	1	chr3	128190721	G	A	0.293431	0.0140463	0.977518
3q21.3	1	chr3	128192977	G	A	0.307311	0.00310046	0.914477
3q21.3	1	chr3	128197708	G	A	0.293419	0.0137816	0.977478
3q21.3	1	chr3	128199157	G	A	0.29343	0.0140373	0.977504
3q21.3	1	chr3	128200112	C	T	0.307308	0.00316358	0.914485
3q21.3	1	chr3	128200202	T	A	0.307362	0.003259	0.914318
3q21.3	1	chr3	128200203	G	T	0.307362	0.003259	0.914318
3q21.3	1	chr3	128201180	T	C	0.29343	0.0140354	0.977504
3q21.3	1	chr3	128204344	T	C	0.29343	0.0140315	0.977504
3q21.3	1	chr3	128211616	A	G	0.293431	0.0140205	0.977496
3q21.3	1	chr3	128212023	C	A	0.29343	0.0140119	0.977496
3q21.3	1	chr3	128212559	A	G	0.29343	0.0140109	0.977496
3q21.3	1	chr3	128214943	C	T	0.293353	0.013583	0.977437
3q21.3	1	chr3	128214979	T	G	0.29343	0.0140119	0.977496
3q21.3	1	chr3	128215375	A	G	0.29343	0.0140109	0.977496
3q21.3	1	chr3	128215426	A	T	0.29343	0.0140109	0.977496
3q21.3	1	chr3	128215433	C	T	0.29343	0.0140109	0.977496
3q21.3	1	chr3	128215486	T	C	0.293429	0.0139663	0.977498
3q21.3	1	chr3	128215931	C	A	0.29343	0.0140109	0.977496
3q21.3	1	chr3	128216618	G	C	0.29343	0.0140109	0.977496
3q21.3	1	chr3	128217684	C	T	0.29343	0.0140195	0.977494
3q21.3	1	chr3	128217689	C	T	0.29343	0.0140195	0.977494
3q21.3	1	chr3	128218802	A	G	0.29343	0.0140195	0.977494
3q21.3	1	chr3	128219294	G	A	0.293432	0.0140995	0.9775
3q21.3	1	chr3	128220191	A	T	0.293406	0.0138777	0.977455
3q21.3	1	chr3	128220514	T	A	0.293448	0.0140877	0.977484
3q21.3	1	chr3	128221510	T	G	0.293432	0.0140986	0.9775
3q21.3	1	chr3	128221597	G	C	0.293406	0.0138777	0.977455
3q21.3	1	chr3	128221691	A	G	0.293406	0.0138777	0.977455
3q21.3	1	chr3	128222596	T	C	0.29343	0.0140186	0.977494
3q21.3	1	chr3	128223536	A	G	0.307311	0.00310933	0.914462
3q21.3	1	chr3	128223886	TA	T	0.29344	0.0140867	0.977492
3q21.3	1	chr3	128224485	A	G	0.29343	0.0140186	0.977494
3q21.3	1	chr3	128225634	C	G	0.293314	0.012502	0.977199
3q21.3	1	chr3	128226506	G	A	0.293511	0.013723	0.977482
3q21.3	1	chr3	128229217	A	G	0.293431	0.0140918	0.977496
3q21.3	1	chr3	128229306	T	C	0.286618	0.0734739	0.94584
3q21.3	1	chr3	128244605	A	G	0.307287	0.00312409	0.914154
3q21.3	1	chr3	128272306	C	A	0.353688	0.00365195	0.741027
3q21.3	1	chr3	128275317	G	A	0.307276	0.0031498	0.914246
3q28	1	chr3	187969286	A	C	0.368081	0.122381	0.976185
3q28	1	chr3	187970647	T	C	0.368139	0.128615	0.976521
3q28	1	chr3	187971557	C	T	0.368719	0.133005	0.978912
3q28	1	chr3	187971597	A	G	0.368719	0.132889	0.978914
3q28	1	chr3	187973277	GA	G	0.368687	0.132891	0.97912
3q28	1	chr3	187985690	T	C	0.364996	0.155725	1
3q28	1	chr3	187992185	A	G	0.45913	0.0262613	0.673092
3q28	1	chr3	188001685	G	A	0.457544	0.0308026	0.665938
3q28	1	chr3	188003519	A	G	0.457536	0.0325594	0.6659
3q28	1	chr3	188010871	G	A	0.469368	0.0300994	0.634145
3q28	1	chr3	188011274	A	G	0.469265	0.0225586	0.634595
3q28	1	chr3	188014581	G	C	0.469335	0.0242532	0.634465
4q24	1	chr4	105897896	G	A	0.256185	0.804853	1
4q24	1	chr4	105907638	T	C	0.277322	0.194622	0.897483
5p13.2	1	chr5	35803475	C	T	0.396222	0.0197278	0.539026
5p13.2	1	chr5	35837132	G	A	0.395283	0.0789945	0.568029
5p13.2	1	chr5	35841347	A	G	0.395538	0.0758512	0.568804
5p13.2	1	chr5	35843730	C	G	0.395538	0.0753197	0.569079
5p13.2	1	chr5	35844023	G	A	0.395565	0.0767269	0.569163
5p13.2	1	chr5	35846713	G	T	0.395656	0.0774786	0.569737
5p13.2	1	chr5	35857748	A	C	0.331369	0.00313606	0.422182
5p13.2	1	chr5	35861050	C	G	0.33161	0.00337862	0.42142
5p13.2	1	chr5	35873021	G	GT	0.331364	0.00334139	0.421806
5p13.2	1	chr5	35881028	G	GT	0.331437	0.00318861	0.422387
5p13.2	1	chr5	35881274	G	T	0.331451	0.00328319	0.422429
5p13.2	1	chr5	35881341	G	A	0.331348	0.00367782	0.422321
5p13.2	1	chr5	35883632	T	C	0.335056	0.00377758	0.415133
5p13.2	1	chr5	35883884	T	G	0.335059	0.00380641	0.415202
5p13.2	1	chr5	35885880	T	C	0.334951	0.00383824	0.415625
5p13.2	1	chr5	35916072	GACAA	G	0.329867	0.00894973	0.486794
5p13.2	1	chr5	35922071	GAA	G	0.329931	0.0114052	0.485939
5p13.2	1	chr5	35928406	A	T	0.325918	0.00780251	0.544395
5p13.2	1	chr5	35933101	A	G	0.471896	0.0128539	0.947112
5p13.2	1	chr5	35933308	T	A	0.328301	0.00604558	0.550674
5p13.2	1	chr5	35933312	A	G	0.328301	0.00604558	0.550674
5p13.2	1	chr5	35934055	T	C	0.32829	0.00602391	0.550672
5p13.2	1	chr5	35935536	T	C	0.328432	0.00741761	0.550954
5p13.2	1	chr5	35935928	C	T	0.328423	0.00749116	0.550945
5p13.2	1	chr5	35937623	T	A	0.47188	0.0134901	0.947408
5p13.2	1	chr5	35942940	A	C	0.328412	0.00783682	0.551011
5p13.2	1	chr5	35943607	G	A	0.328513	0.00888237	0.550537
5p13.2	1	chr5	35945250	G	C	0.328253	0.00582061	0.550545
5p13.2	1	chr5	35947151	C	G	0.462403	0.0539885	0.987348
5p13.2	1	chr5	35955423	C	T	0.459733	0.0974801	1
5p13.2	1	chr5	35955580	C	G	0.460393	0.0847982	0.996896
5p13.2	1	chr5	35955924	T	C	0.45978	0.0853869	0.99983
5p13.2	1	chr5	35959082	G	A	0.460479	0.0839036	0.997054
5q22.1b	1	chr5	111066174	T	C	0.246162	1	1
5q22.1b	2	chr5	111069977	A	G	0.486144	0.0705649	0.998642
5q22.1b	2	chr5	111071044	C	T	0.486319	0.0819804	0.998884
5q22.1b	2	chr5	111073369	C	G	0.486398	0.0930151	0.999254
5q22.1b	2	chr5	111077791	G	A	0.486656	0.0756135	0.998205
5q22.1b	2	chr5	111080170	A	T	0.486148	0.0977301	1
5q22.1b	2	chr5	111091630	C	T	0.476761	0.035336	0.959851
5q22.1b	2	chr5	111091649	G	A	0.476761	0.0353224	0.959851
5q22.1b	2	chr5	111097400	A	G	0.475916	0.0353689	0.956353
5q22.1b	2	chr5	111100751	C	T	0.475965	0.0319211	0.956355
5q22.1b	2	chr5	111101153	G	C	0.475891	0.0304586	0.956195
5q22.1b	2	chr5	111102658	A	G	0.475591	0.035136	0.955389
5q22.1b	2	chr5	111105740	T	C	0.475913	0.0381924	0.95615
5q22.1b	2	chr5	111105834	G	A	0.475886	0.0377981	0.956108
5q22.1b	2	chr5	111107529	C	T	0.475754	0.0436984	0.956376
5q22.1b	2	chr5	111107582	A	G	0.475737	0.0445213	0.956365
5q22.1b	2	chr5	111113441	C	CT	0.488474	0.00558271	0.907912
5q22.1b	2	chr5	111113647	T	C	0.488203	0.00604709	0.908179
5q22.1b	2	chr5	111116617	CT	C	0.475898	0.0380491	0.95579
5q22.1b	2	chr5	111119683	T	C	0.48819	0.0066061	0.907752
5q22.1b	2	chr5	111131801	C	T	0.446841	0.0380688	0.849547
5q22.1b	2	chr5	111132055	G	A	0.473083	0.0119393	0.944494
5q22.1b	2	chr5	111134439	C	A	0.446023	0.0572847	0.840293
5q31.1b	1	chr5	132461855	A	G	0.464538	0.999831	1
5q31.1b	2	chr5	132549548	G	C	0.26376	0.00849452	0.865819
5q31.1b	2	chr5	132565533	A	G	0.257441	0.00343458	0.894874
5q31.1b	2	chr5	132565805	T	G	0.257291	0.00412387	0.895597
5q31.1b	2	chr5	132574103	G	A	0.257107	0.00344901	0.895366
5q31.1b	2	chr5	132579521	G	A	0.257296	0.00456568	0.896642
5q31.1b	2	chr5	132579625	T	C	0.257405	0.00379576	0.896148
5q31.1b	2	chr5	132582752	T	G	0.257415	0.00404636	0.897195
5q31.1b	2	chr5	132584538	G	A	0.257388	0.00370514	0.897059
5q31.1b	2	chr5	132616304	T	C	0.257605	0.0036103	0.898048
5q31.1b	2	chr5	132616706	G	A	0.25757	0.00346228	0.89795
5q31.1b	2	chr5	132617612	AAG	A	0.25757	0.00347518	0.897961
5q31.1b	2	chr5	132617735	C	T	0.25757	0.00347655	0.897961
5q31.1b	2	chr5	132619422	CAG	C	0.256817	0.00721656	0.901628
5q31.1b	2	chr5	132625375	C	T	0.257534	0.00342206	0.898264
5q31.1b	2	chr5	132625457	G	A	0.257549	0.0033524	0.898253
5q31.1b	2	chr5	132626157	C	T	0.257529	0.00331225	0.898196
5q31.1b	2	chr5	132629417	C	T	0.257573	0.0033567	0.898041
5q31.1b	2	chr5	132629487	G	A	0.257605	0.00385457	0.897787
5q31.1b	2	chr5	132629914	C	T	0.257087	0.00778927	0.902371
5q31.1b	2	chr5	132631281	G	A	0.257541	0.00364148	0.898389
5q31.1b	2	chr5	132631296	T	G	0.257737	0.00468864	0.898822
5q31.1b	2	chr5	132631848	G	A	0.254844	0.0287604	0.912869
5q31.1b	2	chr5	132632917	G	A	0.257811	0.00390379	0.898926
5q31.1b	2	chr5	132633253	T	C	0.257826	0.00406343	0.898804
5q31.1b	2	chr5	132634182	T	C	0.257532	0.00424238	0.898094
5q31.1b	2	chr5	132636210	C	T	0.257478	0.00411402	0.898308
5q31.1b	2	chr5	132636566	C	G	0.257825	0.0034848	0.898791
5q31.1b	2	chr5	132637485	A	G	0.257879	0.00343705	0.898427
5q31.1b	2	chr5	132637690	A	G	0.257525	0.00455161	0.898152
5q31.1b	2	chr5	132638371	T	A	0.257478	0.00416003	0.898403
5q31.1b	2	chr5	132638485	AC	A	0.257275	0.00414545	0.898981
5q31.1b	2	chr5	132641435	C	T	0.257412	0.0044993	0.898636
5q31.1b	2	chr5	132646431	T	A	0.257615	0.00409411	0.899237
5q31.1b	2	chr5	132646679	C	T	0.257497	0.00428549	0.899483
5q31.1b	2	chr5	132646823	T	A	0.257581	0.0043294	0.899409
5q31.1b	2	chr5	132647734	G	A	0.248558	0.00403874	0.94262
5q31.1b	2	chr5	132648366	A	G	0.247657	0.00960104	0.949186
5q31.1b	2	chr5	132650296	TA	T	0.257574	0.00438638	0.898985
5q31.1b	2	chr5	132650298	A	T	0.246638	0.0159394	0.952371
5q31.1b	2	chr5	132651233	A	T	0.246766	0.0173453	0.951456
5q31.1b	2	chr5	132652723	G	A	0.259295	0.0051831	0.909174
5q31.1b	2	chr5	132653444	A	G	0.259921	0.00484426	0.911956
5q31.1b	2	chr5	132654688	C	CA	0.257212	0.00383083	0.929674
5q31.1b	2	chr5	132655393	T	C	0.25715	0.00410698	0.92993
5q31.1b	2	chr5	132655964	C	T	0.2469	0.160376	0.976284
5q31.1b	2	chr5	132656189	C	T	0.243261	0.531227	1
5q31.1b	2	chr5	132656717	A	C	0.250586	0.0196534	0.96251
5q31.3	1	chr5	142122097	T	G	0.290307	0.0133321	0.734548
5q31.3	1	chr5	142129717	G	A	0.290304	0.013143	0.734566
5q31.3	1	chr5	142133453	G	A	0.290297	0.0130714	0.734586
5q31.3	1	chr5	142145047	C	T	0.290309	0.0129649	0.734687
5q31.3	1	chr5	142163144	T	G	0.254289	0.00417762	0.903907
5q31.3	1	chr5	142163519	T	C	0.254344	0.00474768	0.903513
5q31.3	1	chr5	142169971	C	T	0.251162	0.112675	0.998353
5q31.3	1	chr5	142171563	T	C	0.251111	0.128184	0.998525
5q31.3	1	chr5	142171639	T	TA	0.251636	0.140835	1
5q31.3	1	chr5	142171888	A	G	0.251107	0.127061	0.998539
5q31.3	1	chr5	142172745	A	G	0.251106	0.127574	0.998535
5q31.3	1	chr5	142173180	G	T	0.251107	0.125974	0.998521
5q31.3	1	chr5	142173729	G	A	0.251105	0.128082	0.998523
6q15	1	chr6	90128956	G	A	0.241496	0.0438746	0.932271
6q15	1	chr6	90140445	T	C	0.250422	0.0812062	0.991721
6q15	1	chr6	90142539	T	G	0.250147	0.0799849	0.990584
6q15	1	chr6	90145610	G	A	0.251187	0.0630074	0.995918
6q15	1	chr6	90147159	G	T	0.250902	0.0704399	0.995377
6q15	1	chr6	90147309	T	C	0.250995	0.0760216	0.995944
6q15	1	chr6	90155151	T	C	0.250791	0.0738466	0.997981
6q15	1	chr6	90156508	T	A	0.250793	0.0760682	0.998067
6q15	1	chr6	90161868	G	A	0.251093	0.0938174	1
6q15	1	chr6	90173806	T	C	0.251715	0.0557257	0.995445
6q15	1	chr6	90177105	C	T	0.25165	0.0529635	0.99519
6q15	1	chr6	90193089	A	T	0.252346	0.0722654	0.988374
6q15	1	chr6	90231521	C	T	0.250447	0.00223542	0.863035
6q15	1	chr6	90231570	C	T	0.239231	0.0108345	0.919088
6q15	1	chr6	90235112	C	T	0.26456	0.00218115	0.799186
6q15	1	chr6	90236760	T	C	0.265162	0.00192294	0.802026
6q15	1	chr6	90237090	A	C	0.25135	0.00423116	0.864405
6q15	1	chr6	90237621	GT	G	0.2646	0.00218858	0.799206
6q15	1	chr6	90238148	C	T	0.251353	0.00427123	0.86431
6q15	1	chr6	90238374	G	C	0.250762	0.00484566	0.861384
6q15	1	chr6	90238757	A	G	0.251354	0.00428597	0.864266
6q15	1	chr6	90240909	C	T	0.25133	0.0042592	0.86403
6q15	1	chr6	90241520	C	T	0.250726	0.00466577	0.861217
6q15	1	chr6	90256696	A	C	0.250749	0.00214698	0.850023
6q15	1	chr6	90263440	C	A	0.250688	0.00217922	0.849601
6q15	1	chr6	90268664	T	C	0.239519	0.00751649	0.905891
6q15	1	chr6	90271938	C	T	0.250898	0.00201899	0.850082
6q15	1	chr6	90272668	T	C	0.239436	0.00890846	0.906091
6q15	1	chr6	90274131	A	T	0.250687	0.00182805	0.850822
6q15	1	chr6	90275479	A	T	0.250684	0.00195556	0.850696
6q15	1	chr6	90276634	A	G	0.250651	0.00218435	0.850434
6q15	1	chr6	90276840	A	G	0.250672	0.00211797	0.850457
6q15	1	chr6	90276967	G	A	0.2506	0.00213282	0.850374
6q15	1	chr6	90277030	T	C	0.250671	0.00213818	0.850416
6q15	1	chr6	90277793	C	G	0.250529	0.00191035	0.848451
6q15	1	chr6	90296508	G	A	0.239296	0.00866513	0.903224
6q15	1	chr6	90298308	C	A	0.239301	0.00617946	0.902779
6q15	1	chr6	90301105	A	ATTAC	0.32688	0.00526605	0.670239
6q15	1	chr6	90301954	C	T	0.239388	0.00508345	0.901647
6q15	1	chr6	90303148	C	T	0.239431	0.004091	0.900282
7p21.1	1	chr7	20333905	TTA	T	0.376302	0.00531208	0.768684
7p21.1	1	chr7	20334009	G	A	0.376301	0.0053133	0.768682
7p21.1	1	chr7	20334190	C	A	0.376148	0.0047681	0.767984
7p21.1	1	chr7	20334519	A	G	0.377697	0.00997351	0.774236
7p21.1	1	chr7	20334520	G	C	0.377697	0.00997218	0.774236
7p21.1	1	chr7	20334715	T	A	0.377665	0.0101888	0.774243
7p21.1	1	chr7	20334909	C	A	0.376148	0.00481459	0.767979
7p21.1	1	chr7	20335376	A	T	0.377432	0.00953352	0.773329
7p21.1	1	chr7	20335518	T	TGCC	0.377546	0.00904789	0.773446
7p21.1	1	chr7	20335593	C	T	0.377665	0.0103133	0.774238
7p21.1	1	chr7	20338887	TATTATTTTAAAAA	T	0.333073	0.151549	0.944959
7p21.1	1	chr7	20340246	A	G	0.378832	0.00863884	0.778843
7p21.1	1	chr7	20346715	T	G	0.378802	0.0102508	0.780025
7p21.1	1	chr7	20353433	C	T	0.377479	0.0134903	0.775701
7p21.1	1	chr7	20353519	T	C	0.377483	0.0132095	0.775719
7p21.1	1	chr7	20354862	T	C	0.378632	0.00920614	0.779934
7p21.1	1	chr7	20355298	C	G	0.378707	0.00812414	0.780268
7p21.1	1	chr7	20355771	G	C	0.378564	0.00731441	0.780708
7p21.1	1	chr7	20356925	T	C	0.323224	0.0158479	0.904667
7p21.1	1	chr7	20366848	T	A	0.37784	0.0156604	0.780768
7p21.1	1	chr7	20366919	A	C	0.377847	0.0149918	0.780797
7p21.1	1	chr7	20368372	C	T	0.377651	0.0138532	0.780977
7p21.1	1	chr7	20368804	T	A	0.377617	0.0128221	0.781099
7p21.1	1	chr7	20368836	C	T	0.3778	0.017072	0.780477
7p21.1	1	chr7	20369251	G	C	0.377748	0.0150608	0.780678
7p21.1	1	chr7	20371200	G	A	0.377453	0.0163483	0.779763
7p21.1	1	chr7	20371891	T	C	0.377856	0.0147331	0.780929
7p21.1	1	chr7	20373331	A	G	0.378844	0.00815608	0.785703
7p21.1	1	chr7	20374315	C	G	0.377648	0.0119533	0.781279
7p21.1	1	chr7	20382431	G	T	0.330704	0.13141	0.963464
7p21.1	1	chr7	20389530	T	C	0.379309	0.00800293	0.779
7p21.1	1	chr7	20392951	C	T	0.375844	0.00478199	0.790122
7p21.1	1	chr7	20398747	A	C	0.369532	0.0110284	0.81514
7p21.1	1	chr7	20399711	C	T	0.364997	0.00823322	0.794127
7p21.1	1	chr7	20399929	G	A	0.369585	0.0103906	0.814663
7p21.1	1	chr7	20401442	A	G	0.325221	0.311083	1
7p21.1	1	chr7	20403889	T	A	0.366665	0.0106649	0.798558
8q21.13	1	chr8	80347591	T	C	0.320001	0.0227847	0.926697
8q21.13	1	chr8	80350661	A	G	0.320407	0.0195219	0.9294
8q21.13	1	chr8	80351727	C	A	0.320407	0.0195012	0.9294
8q21.13	1	chr8	80352857	A	T	0.320407	0.0194902	0.9294
8q21.13	1	chr8	80353593	G	A	0.320407	0.0194882	0.9294
8q21.13	1	chr8	80355001	G	A	0.320407	0.019469	0.9294
8q21.13	1	chr8	80355471	A	G	0.320407	0.0194703	0.9294
8q21.13	1	chr8	80355791	C	T	0.322195	0.027787	0.923219
8q21.13	1	chr8	80355793	CGT	C	0.322191	0.0280453	0.923225
8q21.13	1	chr8	80355920	T	C	0.320406	0.0195556	0.929398
8q21.13	1	chr8	80356529	A	G	0.320406	0.0195556	0.929398
8q21.13	1	chr8	80359197	T	C	0.320405	0.0203967	0.929281
8q21.13	1	chr8	80360900	T	A	0.320407	0.0194381	0.9294
8q21.13	1	chr8	80360975	A	G	0.320332	0.0192056	0.929358
8q21.13	1	chr8	80362103	A	G	0.320339	0.01908	0.929273
8q21.13	1	chr8	80363417	T	C	0.320407	0.019453	0.929414
8q21.13	1	chr8	80363600	A	G	0.320277	0.0181683	0.929121
8q21.13	1	chr8	80363878	G	A	0.320407	0.0194591	0.929417
8q21.13	1	chr8	80365134	A	C	0.320408	0.0195302	0.929448
8q21.13	1	chr8	80366650	G	A	0.32039	0.0211336	0.929597
8q21.13	1	chr8	80368261	T	C	0.31129	0.0447334	0.970004
8q21.13	1	chr8	80371141	A	C	0.311149	0.0496801	0.969855
8q21.13	1	chr8	80372904	G	T	0.308419	0.0434058	0.997825
8q21.13	1	chr8	80374940	T	C	0.308414	0.0451111	0.997937
8q21.13	1	chr8	80376399	A	G	0.308427	0.0474068	0.997847
8q21.13	1	chr8	80376690	G	T	0.308421	0.0451195	0.997987
8q21.13	1	chr8	80377390	G	T	0.308178	0.0488887	0.99698
8q21.13	1	chr8	80377552	A	G	0.308428	0.0446904	0.998031
8q21.13	1	chr8	80379410	G	A	0.308594	0.0496758	0.998752
8q21.13	1	chr8	80380364	A	C	0.308594	0.0494056	0.998756
8q21.13	1	chr8	80383509	G	T	0.308903	0.0601894	1
8q21.13	1	chr8	80386408	G	T	0.248248	0.00259601	0.738941
8q21.13	1	chr8	80400042	T	C	0.343629	0.00266205	0.768666
8q21.13	1	chr8	80402757	T	G	0.344786	0.00372363	0.763105
8q21.13	1	chr8	80403255	A	G	0.34476	0.00393733	0.762824
9p24.1	1	chr9	6172380	A	G	0.146986	0.0715445	0.995563
9p24.1	1	chr9	6175855	A	T	0.146323	0.158739	1
9p24.1	1	chr9	6176871	C	G	0.146407	0.0692809	0.996575
9p24.1	1	chr9	6177302	C	T	0.146217	0.0813265	0.994547
9p24.1	1	chr9	6178081	G	T	0.146297	0.0846436	0.996152
9p24.1	1	chr9	6178277	C	T	0.146085	0.0891275	0.998281
9p24.1	1	chr9	6178525	G	A	0.146138	0.0827116	0.998431
9p24.1	1	chr9	6179318	C	T	0.146391	0.0186071	0.981171
9p24.1	1	chr9	6179948	C	T	0.147091	0.0387408	0.982448
9p24.1	1	chr9	6185295	C	T	0.146439	0.0255322	0.983211
9p24.1	1	chr9	6190076	A	C	0.147351	0.0279927	0.990335
9p24.1	1	chr9	6192796	T	C	0.23848	0.0619228	0.54483
9p24.1	1	chr9	6197377	A	G	0.150312	0.0168302	0.967007
9p24.1	1	chr9	6197392	T	C	0.2395	0.0228936	0.540297
9p24.1	1	chr9	6201163	T	C	0.147508	0.048413	0.988428
9p24.1	1	chr9	6209697	A	G	0.23657	0.026155	0.549828
9p24.1	1	chr9	6210099	T	C	0.236631	0.0169381	0.550496
9p24.1	1	chr9	6213148	A	G	0.237874	0.0212887	0.548245
9p24.1	2	chr9	6049843	A	G	0.175432	0.00819927	0.976292
9p24.1	2	chr9	6051924	T	G	0.175096	0.0105143	0.978024
9p24.1	2	chr9	6053098	A	C	0.175432	0.0074007	0.975338
9p24.1	2	chr9	6054314	T	C	0.175474	0.0043938	0.98328
9p24.1	2	chr9	6056468	A	G	0.175413	0.00447531	0.984022
9p24.1	2	chr9	6062269	A	G	0.175544	0.00473685	0.985114
9p24.1	2	chr9	6064299	C	G	0.175316	0.00461732	0.986377
9p24.1	2	chr9	6064575	A	G	0.175319	0.00465375	0.986381
9p24.1	2	chr9	6064640	G	C	0.175319	0.00466125	0.986381
9p24.1	2	chr9	6068077	A	T	0.175192	0.00512482	0.987833
9p24.1	2	chr9	6068361	C	T	0.174792	0.00584596	0.989138
9p24.1	2	chr9	6069445	T	C	0.175403	0.00659224	0.989177
9p24.1	2	chr9	6072597	T	C	0.174819	0.0125916	0.993018
9p24.1	2	chr9	6073013	C	G	0.174819	0.0126645	0.993022
9p24.1	2	chr9	6073194	T	C	0.174819	0.0127053	0.993028
9p24.1	2	chr9	6074494	T	C	0.175614	0.00762862	0.997729
9p24.1	2	chr9	6076823	T	C	0.176008	0.0119705	0.99967
9p24.1	2	chr9	6076844	A	G	0.175934	0.0156087	0.99995
9p24.1	2	chr9	6078146	C	T	0.176269	0.00981688	0.997917
9p24.1	2	chr9	6078614	C	T	0.176206	0.0123434	0.998133
9p24.1	2	chr9	6078991	T	C	0.175944	0.0162946	1
9p24.1	2	chr9	6080998	C	G	0.175976	0.00935033	0.993808
9p24.1	2	chr9	6081804	G	T	0.175815	0.0156855	0.984058
9p24.1	2	chr9	6085078	T	G	0.158976	0.0102591	0.88313
9p24.1	2	chr9	6086695	A	C	0.160097	0.0157261	0.889739
9p24.1	2	chr9	6087252	T	G	0.160094	0.0151534	0.889636
9p24.1	2	chr9	6088398	T	G	0.160181	0.0156645	0.890038
9p24.1	2	chr9	6088525	T	C	0.160152	0.0157465	0.889971
9p24.1	2	chr9	6088628	G	A	0.160121	0.013644	0.889864
9p24.1	2	chr9	6088815	A	C	0.160184	0.0157771	0.889985
9p24.1	2	chr9	6090160	G	T	0.160136	0.0131813	0.88913
9p24.1	2	chr9	6090704	A	G	0.160233	0.0134726	0.889317
9p24.1	2	chr9	6090989	C	G	0.160239	0.013463	0.889204
9p24.1	2	chr9	6091048	A	C	0.160216	0.015897	0.889323
9p24.1	2	chr9	6091302	G	GA	0.161295	0.01596	0.881109
9p24.1	2	chr9	6091565	C	T	0.160241	0.0136039	0.889111
9p24.1	2	chr9	6091996	C	T	0.160244	0.0135742	0.889042
9p24.1	2	chr9	6092089	T	G	0.160244	0.0135824	0.889032
9p24.1	2	chr9	6092154	G	A	0.160253	0.0135238	0.889011
9p24.1	2	chr9	6092395	T	G	0.160244	0.0135657	0.889017
9p24.1	2	chr9	6092399	T	C	0.160244	0.0135476	0.889017
9p24.1	2	chr9	6092757	G	A	0.160245	0.0135652	0.889002
9p24.1	2	chr9	6092804	T	A	0.160293	0.0134989	0.888976
9p24.1	2	chr9	6092989	TTA	T	0.160246	0.0135464	0.888976
9p24.1	2	chr9	6093132	G	A	0.160247	0.0135042	0.88897
9p24.1	2	chr9	6093192	T	A	0.160247	0.013519	0.888968
9p24.1	2	chr9	6093345	G	A	0.160249	0.0135147	0.888951
9p24.1	2	chr9	6093790	T	C	0.160231	0.0161776	0.889015
9p24.1	2	chr9	6093990	C	G	0.160238	0.0122464	0.888804
9p24.1	2	chr9	6094454	G	C	0.160143	0.0160824	0.888416
9p24.1	2	chr9	6094463	T	G	0.160165	0.0136433	0.888286
9p24.1	2	chr9	6096189	G	C	0.158315	0.00669439	0.877836
9p24.1	2	chr9	6096349	A	C	0.158199	0.00657563	0.877012
9p24.1	2	chr9	6096931	A	G	0.160142	0.0123399	0.888059
9p24.1	2	chr9	6097164	T	C	0.158998	0.00633473	0.88112
9p24.1	2	chr9	6097390	C	T	0.160147	0.0126467	0.888042
9p24.1	2	chr9	6099531	T	C	0.15903	0.00773284	0.880929
9p24.1	2	chr9	6101481	T	A	0.160251	0.0115941	0.888086
9p24.1	2	chr9	6102891	T	C	0.159116	0.0078494	0.881451
9p24.1	2	chr9	6104244	C	T	0.160278	0.0132409	0.888253
9p24.1	2	chr9	6106086	T	C	0.159133	0.0066618	0.881289
9p24.1	2	chr9	6106169	A	C	0.15908	0.00686331	0.881253
9p24.1	2	chr9	6106779	C	A	0.159195	0.00637467	0.881017
9p24.1	2	chr9	6107113	C	G	0.159107	0.00781991	0.881426
9p24.1	2	chr9	6108398	G	C	0.158902	0.00598792	0.880129
9p24.1	2	chr9	6111703	A	C	0.159236	0.00659904	0.881319
9p24.1	2	chr9	6113940	T	C	0.160367	0.0133618	0.888014
9p24.1	2	chr9	6114744	T	C	0.160366	0.0133513	0.887982
9p24.1	2	chr9	6115538	C	T	0.160365	0.0133462	0.887948
9p24.1	2	chr9	6116228	A	G	0.160361	0.0130736	0.887901
9p24.1	2	chr9	6116948	A	G	0.160364	0.0133321	0.887888
9p24.1	2	chr9	6116981	T	C	0.159216	0.00669558	0.880962
9p24.1	2	chr9	6119038	C	T	0.160362	0.0133317	0.887835
9p24.1	2	chr9	6123556	T	C	0.159062	0.00501767	0.879863
9p24.1	2	chr9	6123782	C	T	0.159002	0.00499208	0.879636
9p24.1	2	chr9	6124250	T	G	0.158996	0.0052433	0.88015
9p24.1	2	chr9	6124359	T	C	0.159062	0.00502069	0.879863
9p24.1	2	chr9	6124584	T	G	0.159062	0.00501977	0.879863
9p24.1	2	chr9	6124862	T	C	0.15906	0.00501824	0.879863
9p24.1	2	chr9	6125353	A	T	0.159065	0.00513781	0.879915
9p24.1	2	chr9	6125539	T	C	0.159065	0.00512196	0.879915
9p24.1	2	chr9	6125912	A	G	0.159065	0.00517035	0.879904
9p24.1	2	chr9	6126588	A	G	0.159057	0.0050662	0.879912
9p24.1	2	chr9	6126799	A	G	0.159053	0.00503327	0.879906
9p24.1	2	chr9	6126857	T	TA	0.159069	0.00496792	0.879855
9p24.1	2	chr9	6126858	T	C	0.159052	0.00500685	0.879906
9p24.1	2	chr9	6127330	T	C	0.159033	0.00483021	0.879861
9p24.1	2	chr9	6127851	A	G	0.159015	0.00463237	0.879767
9p24.1	2	chr9	6128897	T	C	0.159014	0.00434163	0.879694
9p24.1	2	chr9	6129637	A	C	0.158989	0.00438007	0.879555
9p24.1	2	chr9	6130940	A	G	0.15897	0.00424235	0.879384
9p24.1	2	chr9	6130960	T	TAAC	0.15897	0.00424533	0.879384
9p24.1	2	chr9	6131460	G	A	0.159532	0.00985934	0.87583
9p24.1	2	chr9	6131612	A	T	0.159524	0.00963841	0.875724
9p24.1	2	chr9	6138207	C	G	0.158129	0.00502185	0.873126
9p24.1	2	chr9	6138327	C	A	0.158126	0.00503063	0.873126
9p24.1	2	chr9	6138555	G	A	0.158218	0.00529741	0.872737
9p24.1	2	chr9	6141656	A	G	0.15949	0.0054411	0.861889
9p24.1	2	chr9	6142418	T	A	0.158081	0.00452068	0.872184
9p24.1	3	chr9	5877642	C	G	0.24322	0.0684618	0.877422
9p24.1	3	chr9	5878427	T	G	0.293576	0.0140988	0.674355
9p24.1	3	chr9	5878778	C	T	0.294466	0.0114719	0.672305
9p24.1	3	chr9	5880046	A	C	0.293212	0.0137616	0.672338
9p24.1	3	chr9	5880076	T	C	0.242665	0.0786978	0.875811
9p24.1	3	chr9	5880481	TC	T	0.293652	0.0125987	0.67434
9p24.1	3	chr9	5880745	C	T	0.293913	0.0139767	0.672382
9p24.1	3	chr9	5881364	C	T	0.294503	0.0167836	0.669329
9p24.1	3	chr9	5883014	T	C	0.292929	0.0230463	0.669523
9p24.1	3	chr9	5893334	C	G	0.291767	0.0166636	0.670211
9p24.1	3	chr9	5900341	A	C	0.227391	0.0879916	0.985715
9p24.1	3	chr9	5900377	T	A	0.22995	0.151744	1
9p24.1	3	chr9	5900426	T	C	0.230189	0.141431	0.997332
9p24.1	3	chr9	5900925	CTG	C	0.230726	0.13687	0.994198
9p24.1	3	chr9	5902021	T	TA	0.227665	0.0874402	0.982541
9p24.1	3	chr9	5902569	C	A	0.228012	0.0784863	0.981512
10p14b	1	chr10	9011110	G	C	0.303195	0.0948799	0.999898
10p14b	1	chr10	9011169	C	T	0.303195	0.0949168	0.999898
10p14b	1	chr10	9012362	C	T	0.303193	0.094766	0.999902
10p14b	1	chr10	9012377	A	C	0.303492	0.0744774	0.998844
10p14b	1	chr10	9012683	T	C	0.303149	0.0972435	0.999864
10p14b	1	chr10	9012824	G	A	0.303191	0.0945724	0.999904
10p14b	1	chr10	9013719	TATAAA	T	0.303157	0.106157	1
10p14b	1	chr10	9015282	T	C	0.303194	0.0948794	0.999892
10p14b	1	chr10	9015459	G	T	0.303175	0.0915752	0.99986
10p14b	1	chr10	9016708	G	A	0.303248	0.0967469	0.999646
10p14b	1	chr10	9020893	T	G	0.3089	0.0374472	0.972719
10p14b	2	chr10	8888235	G	C	0.162559	0.00633017	0.815246
10p14b	2	chr10	8889585	GA	G	0.162318	0.00635386	0.81544
10p14b	2	chr10	8892059	T	G	0.162329	0.00619265	0.8157
10p14b	2	chr10	8892817	G	T	0.162	0.00776274	0.817221
10p14b	2	chr10	8896598	A	G	0.162021	0.0072375	0.817381
10p14b	2	chr10	8897235	A	T	0.162022	0.00722634	0.817381
10p14b	2	chr10	8897707	TA	T	0.162277	0.0115991	0.816905
10p14b	2	chr10	8898991	G	A	0.162024	0.00715734	0.817373
10p14b	2	chr10	8899678	A	G	0.162726	0.00502275	0.816305
10p14b	2	chr10	8900085	T	C	0.162725	0.00502379	0.816307
10p14b	2	chr10	8900186	C	T	0.162725	0.00502812	0.816305
10p14b	2	chr10	8900839	G	A	0.162727	0.00502504	0.816309
10p14b	2	chr10	8902089	A	G	0.161992	0.00748505	0.817268
10p14b	2	chr10	8904507	C	A	0.162727	0.00502815	0.816314
10p14b	2	chr10	8905116	G	A	0.162727	0.00502624	0.816314
10p14b	2	chr10	8905213	A	T	0.162727	0.00502769	0.816314
10p14b	2	chr10	8905645	T	C	0.162023	0.00718672	0.817393
10p14b	2	chr10	8906257	AGATAT	A	0.162023	0.00717762	0.817395
10p14b	2	chr10	8907217	T	A	0.162023	0.00718793	0.817395
10p14b	2	chr10	8907602	T	C	0.162727	0.00502324	0.816314
10p14b	2	chr10	8909066	C	A	0.162023	0.00718774	0.817395
10p14b	2	chr10	8910589	C	T	0.162027	0.00713595	0.817375
10p14b	2	chr10	8912487	T	C	0.162024	0.00718902	0.817395
10p14b	2	chr10	8912791	C	G	0.16201	0.00765807	0.817473
10p14b	2	chr10	8912970	CTTTATTTATTTATTTA	C	0.162008	0.00801562	0.815815
10p14b	2	chr10	8915392	T	C	0.162017	0.0079433	0.817438
10p14b	2	chr10	8920166	G	A	0.162017	0.0079433	0.817438
10p14b	2	chr10	8920514	C	T	0.162017	0.0079433	0.817438
10p14b	2	chr10	8923021	G	T	0.162329	0.00600591	0.812659
10p14b	2	chr10	8924349	T	C	0.162011	0.00845415	0.817907
10p14b	2	chr10	8926343	T	C	0.162003	0.00900216	0.818185
10p14b	2	chr10	8929636	C	CA	0.162039	0.00948858	0.818558
10p14b	2	chr10	8944594	G	A	0.162062	0.00972859	0.819896
10p14b	2	chr10	8947235	G	A	0.162064	0.00972137	0.819939
10p14b	2	chr10	8948587	C	G	0.162057	0.00936179	0.820021
10p14b	2	chr10	8950318	A	G	0.16209	0.0100626	0.820633
10p14b	2	chr10	8950490	T	C	0.16212	0.0105108	0.820624
10p14b	2	chr10	8953329	G	A	0.162106	0.0102392	0.821401
10p14b	2	chr10	8953497	C	T	0.162106	0.0102269	0.821409
10p14b	2	chr10	8960125	GAA	G	0.198298	0.0137311	0.923
10p14b	2	chr10	8962034	T	G	0.189897	0.0639247	0.976504
10p14b	2	chr10	8963639	C	T	0.188823	0.114626	0.982939
10p14b	2	chr10	8973267	G	A	0.189512	0.204698	1
10p14b	2	chr10	8973566	G	A	0.178629	0.191745	0.925609
10p14b	2	chr10	8974969	G	T	0.188324	0.0718108	0.986359
10p14b	3	chr10	8988344	TA	T	0.00928431	0.032035	0.686479
10p14b	3	chr10	8990592	C	G	0.00734919	0.945641	1
11q13.5	1	chr11	76570549	C	T	0.404908	0.108903	1
11q13.5	1	chr11	76580110	G	A	0.405515	0.0654714	0.994264
11q13.5	1	chr11	76581529	A	T	0.405381	0.0848593	0.996114
11q13.5	1	chr11	76581531	C	T	0.405381	0.0848593	0.996114
11q13.5	1	chr11	76582483	G	T	0.414309	0.0845195	0.960229
11q13.5	1	chr11	76582682	G	T	0.413922	0.0930059	0.959622
11q13.5	1	chr11	76582714	G	A	0.414019	0.0759201	0.96001
11q13.5	1	chr11	76582761	G	C	0.414163	0.102927	0.959267
11q13.5	1	chr11	76584554	G	A	0.40538	0.0844588	0.996082
11q13.5	1	chr11	76587581	G	GT	0.405439	0.0793829	0.995988
11q13.5	1	chr11	76588605	C	A	0.405261	0.0941383	0.992422
12q13.11	1	chr12	47802156	G	C	0.469648	0.647681	1
12q13.11	1	chr12	47814585	T	C	0.490742	0.346183	0.907037
15q22.2	1	chr15	60776148	G	A	0.14931	0.0506924	0.642763
15q22.2	1	chr15	60776505	G	A	0.150255	0.0177405	0.636416
15q22.2	1	chr15	60778755	T	C	0.197151	0.64443	1
15q22.2	1	chr15	60779592	C	A	0.203486	0.241839	0.957292
15q22.33	1	chr15	67149412	C	A	0.261345	0.242753	0.999404
15q22.33	1	chr15	67150258	C	T	0.26134	0.351163	1
15q22.33	1	chr15	67157967	A	G	0.264679	0.0639677	0.980336
15q22.33	1	chr15	67163292	C	T	0.26194	0.302729	0.994392
16p13.13	1	chr16	11098642	T	A	0.202353	0.0157549	0.760564
16p13.13	1	chr16	11119164	T	A	0.211098	0.0473951	0.985846
16p13.13	1	chr16	11125184	G	A	0.210599	0.0878304	0.986869
16p13.13	1	chr16	11127430	A	G	0.211106	0.0355118	0.987943
16p13.13	1	chr16	11131109	A	G	0.211118	0.0354833	0.986138
16p13.13	1	chr16	11131207	C	G	0.211113	0.0361982	0.986146
16p13.13	1	chr16	11132922	A	G	0.211201	0.0408477	0.986643
16p13.13	1	chr16	11134855	C	T	0.211153	0.0337167	0.986905
16p13.13	1	chr16	11135271	G	T	0.21101	0.0504661	0.98775
16p13.13	1	chr16	11136846	T	C	0.210894	0.0264767	0.984899
16p13.13	1	chr16	11141266	A	G	0.212329	0.0215329	0.981817
16p13.13	1	chr16	11147949	G	A	0.212367	0.147477	1
16p13.13	1	chr16	11148049	A	G	0.212536	0.121229	0.998986
16p13.13	1	chr16	11149598	C	A	0.212546	0.0964611	0.998774
16p13.13	1	chr16	11150337	T	G	0.212477	0.121606	0.998349
16p13.13	1	chr16	11187361	G	A	0.228483	0.0413429	0.754624
16p12.1	1	chr16	27291576	C	A	0.0782063	0.0430544	0.978899
16p12.1	1	chr16	27305654	G	A	0.0812826	0.0664905	0.951936
16p12.1	1	chr16	27344903	G	A	0.0778846	0.850821	1
16p12.1	2	chr16	27346777	A	C	0.07973	0.0357716	0.926741
16p12.1	2	chr16	27352365	G	C	0.07981	0.0393545	0.928336
16p12.1	2	chr16	27352912	G	A	0.07981	0.0401855	0.928473
16p12.1	2	chr16	27353024	G	A	0.079809	0.0429208	0.928504
16p12.1	2	chr16	27353597	G	C	0.079808	0.0413472	0.928814
16p12.1	2	chr16	27356678	C	T	0.079767	0.0564686	0.930685
16p12.1	2	chr16	27358181	A	G	0.085133	0.148704	0.99936
16p12.1	2	chr16	27359133	A	G	0.079772	0.0629822	0.931169
16p12.1	2	chr16	27360103	T	C	0.085052	0.179811	0.999994
16p12.1	2	chr16	27360218	C	T	0.085055	0.180988	1
16p12.1	2	chr16	27360263	T	C	0.07969	0.0740205	0.931667
16p12.1	2	chr16	27360628	A	G	0.073768	0.0502599	0.851593
17q21.1	1	chr17	39872381	G	T	0.43997	0.00482697	0.928309
17q21.1	1	chr17	39883308	TAACA	T	0.439932	0.00450523	0.929601
17q21.1	1	chr17	39886524	T	A	0.43994	0.00446218	0.929601
17q21.1	1	chr17	39887090	G	A	0.43994	0.00446218	0.929601
17q21.1	1	chr17	39889472	C	T	0.43994	0.00446218	0.929601
17q21.1	1	chr17	39891991	T	C	0.439802	0.00451143	0.929132
17q21.1	1	chr17	39892849	T	C	0.439809	0.0045453	0.929113
17q21.1	1	chr17	39892980	T	C	0.43981	0.00453881	0.928974
17q21.1	1	chr17	39895095	A	G	0.439799	0.00454833	0.928997
17q21.1	1	chr17	39896954	C	G	0.452864	0.0195536	0.972766
17q21.1	1	chr17	39905964	C	T	0.451589	0.0102339	0.9752
17q21.1	1	chr17	39907128	C	T	0.45182	0.0132047	0.976814
17q21.1	1	chr17	39907485	C	T	0.451692	0.012324	0.97677
17q21.1	1	chr17	39907676	T	C	0.451782	0.0147669	0.976883
17q21.1	1	chr17	39907727	CA	C	0.451859	0.0132287	0.976769
17q21.1	1	chr17	39909987	T	C	0.451646	0.0283634	0.978774
17q21.1	1	chr17	39910014	G	T	0.451591	0.0258469	0.979043
17q21.1	1	chr17	39910119	T	C	0.45119	0.0208081	0.977864
17q21.1	1	chr17	39911280	A	G	0.451736	0.0341195	0.980088
17q21.1	1	chr17	39911790	T	C	0.448282	0.0470603	0.993865
17q21.1	1	chr17	39912261	T	C	0.448196	0.0387319	0.993792
17q21.1	1	chr17	39912823	G	A	0.448281	0.0472923	0.993919
17q21.1	1	chr17	39913021	C	T	0.448286	0.0461966	0.993919
17q21.1	1	chr17	39913556	C	T	0.448219	0.0458387	0.993929
17q21.1	1	chr17	39913696	C	T	0.448281	0.0490785	0.993933
17q21.1	1	chr17	39913818	C	T	0.448275	0.0465954	0.993975
17q21.1	1	chr17	39917586	CG	C	0.448081	0.0508543	0.993383
17q21.1	1	chr17	39917588	CCG	C	0.448081	0.0508424	0.993383
17q21.1	1	chr17	39917793	G	A	0.448505	0.0465009	0.993202
17q21.1	1	chr17	39918265	C	T	0.44815	0.0530475	0.994031
17q21.1	1	chr17	39919173	G	A	0.448253	0.0431016	0.994153
17q21.1	1	chr17	39919884	T	G	0.446792	0.0788428	1
17q21.1	1	chr17	39919945	TATA	T	0.446883	0.0734625	0.999434
17q21.33	1	chr17	49202939	T	C	0.380939	0.0395921	0.810672
17q21.33	1	chr17	49203553	T	C	0.380941	0.0389618	0.810706
17q21.33	1	chr17	49206453	C	T	0.38077	0.0402705	0.812718
17q21.33	1	chr17	49222427	A	G	0.370656	0.0281262	0.886968
17q21.33	1	chr17	49243576	C	T	0.384434	0.688443	1
17q21.33	1	chr17	49250821	C	T	0.426358	0.0312225	0.779445
17q21.33	1	chr17	49302124	T	C	0.425893	0.0124685	0.766548
17q21.33	1	chr17	49320708	T	A	0.425942	0.0142037	0.76632
17q21.33	1	chr17	49325445	C	T	0.425934	0.013458	0.766262
17q21.33	1	chr17	49327266	G	T	0.425942	0.0142023	0.76632
17q21.33	1	chr17	49361940	G	A	0.425375	0.0217957	0.761975
17q21.33	1	chr17	49363104	A	G	0.426964	0.0120251	0.757918
19q13.11	1	chr19	33235671	G	A	0.0994069	0.479717	1
19q13.11	1	chr19	33235672	C	A	0.099407	0.478562	1
20q13.33	1	chr20	63949375	A	G	0.383833	0.165591	0.989058
20q13.33	1	chr20	63951034	T	G	0.386397	0.306391	1
20q13.33	1	chr20	63951111	A	G	0.383953	0.0650249	0.990268
20q13.33	1	chr20	63951114	C	T	0.383953	0.0649638	0.990268
20q13.33	1	chr20	63951116	T	C	0.383971	0.0679034	0.990204
20q13.33	1	chr20	63963816	A	G	0.384914	0.164953	0.982366
20q13.33	1	chr20	63966341	T	G	0.384903	0.159449	0.981732

## Sheet: Supplementary Data 7
CRSwNP FinnGen R9 credible sets
Locus ID	cs	chromosome	position	allele1	allele2	a2_af_finngen	cs_specific_prob	lead_r2
1q21.3a	1	chr1	150765721	C	T	0.447547	0.0246283	0.926986
1q21.3a	1	chr1	150766597	C	T	0.447601	0.0243812	0.927001
1q21.3a	1	chr1	150770224	T	C	0.447611	0.0289825	0.926995
1q21.3a	1	chr1	150781119	G	A	0.447538	0.0303681	0.927211
1q21.3a	1	chr1	150787698	A	G	0.447538	0.0303681	0.927211
1q21.3a	1	chr1	150793694	A	G	0.445815	0.0636569	0.933881
1q21.3a	1	chr1	150827641	T	C	0.446299	0.0917346	0.931986
1q21.3a	1	chr1	150840839	G	A	0.446193	0.0914578	0.931903
1q21.3a	1	chr1	150869191	T	C	0.445775	0.069538	0.934169
1q21.3a	1	chr1	150872107	C	A	0.445872	0.0617518	0.933975
1q21.3a	1	chr1	150875171	C	T	0.445709	0.0680018	0.934229
1q21.3a	1	chr1	150886095	C	T	0.445545	0.0276875	0.982503
1q21.3a	1	chr1	150897353	G	A	0.445552	0.0263192	0.982904
1q21.3a	1	chr1	150901205	ATTC	A	0.445556	0.0265634	0.982937
1q21.3a	1	chr1	150917401	T	C	0.44482	0.0299215	0.985821
1q21.3a	1	chr1	150956249	G	A	0.44511	0.0363492	0.986035
1q21.3a	1	chr1	150979381	G	A	0.446468	0.112461	1
1q21.3a	1	chr1	150980198	C	T	0.446639	0.110521	0.997835
1q32.1a	1	chr1	198648975	C	T	0.0729969	0.00855555	0.90002
1q32.1a	1	chr1	198671359	C	T	0.0707267	0.11087	0.960032
1q32.1a	1	chr1	198681659	TA	T	0.0732466	0.140203	0.99861
1q32.1a	1	chr1	198684045	A	G	0.0709816	0.084458	0.962969
1q32.1a	1	chr1	198687113	C	T	0.0732471	0.140259	0.99861
1q32.1a	1	chr1	198687217	T	C	0.0733429	0.141729	1
1q32.1a	1	chr1	198688721	T	C	0.0736931	0.0961332	0.994829
1q32.1a	1	chr1	198691014	G	A	0.073254	0.138324	0.998579
1q32.1a	1	chr1	198701426	T	C	0.0714784	0.0948264	0.95576
2q12.1a	1	chr2	102308763	A	T	0.2862	0.0100075	0.885752
2q12.1a	1	chr2	102309330	G	C	0.286186	0.0102797	0.88578
2q12.1a	1	chr2	102319514	G	A	0.286186	0.0104476	0.885989
2q12.1a	1	chr2	102324549	G	A	0.286228	0.0101797	0.885976
2q12.1a	1	chr2	102330217	A	G	0.286186	0.0105101	0.886023
2q12.1a	1	chr2	102343821	C	G	0.271805	0.00278445	0.882983
2q12.1a	1	chr2	102353347	C	T	0.279126	0.00255214	0.922443
2q12.1a	1	chr2	102354705	C	T	0.279149	0.00240909	0.922554
2q12.1a	1	chr2	102369352	C	T	0.279473	0.0031115	0.923258
2q12.1a	1	chr2	102369490	T	C	0.279225	0.00276956	0.923598
2q12.1a	1	chr2	102369694	G	A	0.279242	0.00253091	0.923508
2q12.1a	1	chr2	102396214	C	T	0.285547	0.0152242	0.899227
2q12.1a	1	chr2	102420217	C	T	0.279225	0.00176026	0.928411
2q12.1a	1	chr2	102424485	G	A	0.292221	0.00218021	0.869584
2q12.1a	1	chr2	102424707	T	C	0.292708	0.00197839	0.867912
2q12.1a	1	chr2	102427279	T	A	0.286967	0.0250454	0.990351
2q12.1a	1	chr2	102428379	GT	G	0.268373	0.0195019	0.903026
2q12.1a	1	chr2	102431342	C	T	0.286981	0.0241613	0.990463
2q12.1a	1	chr2	102431697	G	A	0.286986	0.0244357	0.990401
2q12.1a	1	chr2	102434402	A	AATG	0.286985	0.0266333	0.990939
2q12.1a	1	chr2	102434684	A	G	0.286916	0.0216608	0.990684
2q12.1a	1	chr2	102435098	T	C	0.286983	0.0265992	0.990974
2q12.1a	1	chr2	102436681	GA	G	0.287081	0.025638	0.991074
2q12.1a	1	chr2	102438960	G	A	0.287015	0.0256594	0.991096
2q12.1a	1	chr2	102439201	C	T	0.287015	0.0256839	0.991102
2q12.1a	1	chr2	102439636	A	G	0.287006	0.0227805	0.991241
2q12.1a	1	chr2	102440074	A	C	0.287007	0.02277	0.991245
2q12.1a	1	chr2	102440699	C	T	0.287007	0.0228444	0.991255
2q12.1a	1	chr2	102442343	C	T	0.286932	0.0280352	0.991002
2q12.1a	1	chr2	102442745	A	AT	0.287054	0.0240896	0.991293
2q12.1a	1	chr2	102442777	T	G	0.28701	0.023101	0.991307
2q12.1a	1	chr2	102443840	T	C	0.287026	0.0229521	0.991327
2q12.1a	1	chr2	102444391	G	A	0.286997	0.0241987	0.991305
2q12.1a	1	chr2	102444687	G	A	0.286998	0.0242318	0.991313
2q12.1a	1	chr2	102444826	G	A	0.286966	0.0234938	0.991265
2q12.1a	1	chr2	102445656	A	G	0.287014	0.0233597	0.991363
2q12.1a	1	chr2	102446294	T	A	0.287015	0.0234137	0.991371
2q12.1a	1	chr2	102450683	G	A	0.287123	0.0272432	0.991891
2q12.1a	1	chr2	102458191	T	C	0.287122	0.0271952	0.991902
2q12.1a	1	chr2	102458921	G	C	0.286179	0.0214756	0.996279
2q12.1a	1	chr2	102462870	C	T	0.286209	0.0215495	0.996337
2q12.1a	1	chr2	102469943	A	ATT	0.363663	0.00443873	0.692216
2q12.1a	1	chr2	102470923	C	T	0.286818	0.020472	0.999176
2q12.1a	1	chr2	102472057	A	C	0.287026	0.0429345	0.999946
2q12.1a	1	chr2	102473219	C	T	0.287015	0.0436076	1
2q12.1a	1	chr2	102473668	C	T	0.287028	0.042139	0.999906
2q12.1a	1	chr2	102474542	C	T	0.287115	0.0387988	0.999824
2q12.1a	1	chr2	102475081	A	G	0.287027	0.0421133	0.999862
2q13	1	chr2	111104261	G	A	0.104566	0.0674017	0.848457
2q13	1	chr2	111111024	TTGAG	T	0.104675	0.0715446	0.848608
2q13	1	chr2	111117122	G	T	0.107367	0.0505037	0.879428
2q13	1	chr2	111118962	T	C	0.107549	0.0575838	0.878267
2q13	1	chr2	111119036	G	C	0.0951537	0.182729	1
2q13	1	chr2	111130177	T	G	0.107537	0.0582728	0.878125
2q13	1	chr2	111130466	G	A	0.107504	0.0597408	0.878466
2q13	1	chr2	111137297	C	T	0.107075	0.0372534	0.881738
2q13	1	chr2	111142983	T	C	0.107257	0.0420362	0.880559
2q13	1	chr2	111150990	C	T	0.107111	0.0339879	0.881257
2q13	1	chr2	111155479	T	C	0.0930168	0.0324113	0.691382
2q13	1	chr2	111159291	A	C	0.107423	0.0667367	0.879248
2q13	1	chr2	111165509	G	GT	0.107326	0.0683156	0.879443
2q13	1	chr2	111175424	G	T	0.107774	0.051168	0.873958
2q13	1	chr2	111183035	T	C	0.118178	0.0817306	0.77792
2q22.3	1	chr2	145771301	A	C	0.0871815	0.0761343	0.999606
2q22.3	1	chr2	145774458	A	T	0.0882418	0.0475136	0.986822
2q22.3	1	chr2	145776645	A	G	0.0882705	0.0501313	0.986939
2q22.3	1	chr2	145777426	A	G	0.0882687	0.049825	0.986937
2q22.3	1	chr2	145780873	C	T	0.0883052	0.0446317	0.986687
2q22.3	1	chr2	145781833	T	C	0.0882686	0.0498114	0.986937
2q22.3	1	chr2	145787551	A	C	0.0882691	0.0498335	0.986933
2q22.3	1	chr2	145788154	A	G	0.0882691	0.0498335	0.986933
2q22.3	1	chr2	145790450	T	C	0.0882767	0.0503496	0.98681
2q22.3	1	chr2	145795707	A	G	0.0882686	0.0500388	0.986987
2q22.3	1	chr2	145798791	C	A	0.0872159	0.0809031	1
2q22.3	1	chr2	145798939	G	A	0.0883083	0.0532696	0.987152
2q22.3	1	chr2	145802317	G	A	0.0882707	0.0509887	0.987056
2q22.3	1	chr2	145803211	G	C	0.0882704	0.050788	0.98706
2q22.3	1	chr2	145806660	A	T	0.0882739	0.0510192	0.987038
2q22.3	1	chr2	145809843	T	C	0.088311	0.0430293	0.9865
2q22.3	1	chr2	145811766	C	T	0.088284	0.051265	0.986812
2q22.3	1	chr2	145811781	T	C	0.0882874	0.0517449	0.986784
3p13	1	chr3	71450250	C	T	0.289409	0.0415642	0.969551
3p13	1	chr3	71457359	C	A	0.296621	0.0211627	0.937551
3p13	1	chr3	71460229	CTTTG	C	0.285058	0.0604564	1
3p13	1	chr3	71464185	C	A	0.29695	0.0265568	0.939434
3p13	1	chr3	71466032	C	T	0.29597	0.0253114	0.935046
3p13	1	chr3	71480764	A	C	0.297013	0.0270398	0.939056
3p13	1	chr3	71484784	C	T	0.296732	0.0305194	0.937812
3p13	1	chr3	71486531	A	C	0.297017	0.0274967	0.939165
3p13	1	chr3	71486905	C	T	0.297194	0.0389455	0.935758
3p13	1	chr3	71486932	G	C	0.296741	0.0302537	0.937797
3p13	1	chr3	71487456	G	A	0.296742	0.0302441	0.937793
3p13	1	chr3	71487823	A	C	0.296742	0.0301523	0.937791
3p13	1	chr3	71488248	C	T	0.296743	0.0300386	0.937787
3p13	1	chr3	71488986	C	A	0.296774	0.031734	0.937708
3p13	1	chr3	71489545	G	T	0.29674	0.0319137	0.937708
3p13	1	chr3	71489869	G	C	0.2964	0.0321484	0.935182
3p13	1	chr3	71489895	C	T	0.296745	0.0299721	0.937777
3p13	1	chr3	71491702	G	A	0.296996	0.0364483	0.937094
3p13	1	chr3	71492348	A	T	0.297139	0.0280971	0.938738
3p13	1	chr3	71496647	C	A	0.29696	0.0258406	0.939029
3p13	1	chr3	71496997	C	T	0.296303	0.0244532	0.936449
3p13	1	chr3	71497207	G	A	0.296942	0.0302272	0.936836
3p13	1	chr3	71497593	T	C	0.29698	0.0305799	0.936885
3p13	1	chr3	71497622	G	A	0.296982	0.0305836	0.936892
3p13	1	chr3	71499107	G	A	0.296987	0.0307148	0.93642
3p13	1	chr3	71499177	T	A	0.296803	0.0314679	0.935925
3p13	1	chr3	71500016	C	T	0.296958	0.0282426	0.936741
3p13	1	chr3	71505705	G	A	0.295035	0.0302611	0.928776
3p13	1	chr3	71505985	T	A	0.295049	0.0304833	0.928802
3p13	1	chr3	71506054	C	A	0.295	0.0295893	0.928824
3p13	1	chr3	71510063	C	A	0.291921	0.0257666	0.914309
3q21.3	1	chr3	125959818	C	G	0.000332265	0.0947903	0.402149
3q21.3	1	chr3	126186716	G	A	0.00029556	0.0329286	0.420277
3q21.3	1	chr3	126547096	A	C	0.00029608	0.0234135	0.481994
3q21.3	1	chr3	126603254	C	G	0.000298091	0.0254817	0.486741
3q21.3	1	chr3	126921553	C	T	0.000303777	0.0823109	0.493761
3q21.3	1	chr3	126986062	C	T	0.000306811	0.0828346	0.49898
3q21.3	1	chr3	127033954	G	A	0.000307051	0.085378	0.500145
3q21.3	1	chr3	127068579	A	G	0.000386206	0.0180877	0.444586
3q21.3	1	chr3	127615095	T	G	0.000363798	0.129261	0.718402
3q21.3	1	chr3	128084826	G	A	0.000445713	0.0618507	0.967573
3q21.3	1	chr3	128396635	G	A	0.000425436	0.149029	1
3q21.3	1	chr3	128536544	A	G	0.000571094	0.0893656	0.790725
3q21.3	1	chr3	128554841	A	C	0.00058046	0.0799829	0.77739
3q28	1	chr3	189866754	T	A	0.013935	0.908682	1
3q28	1	chr3	190025240	C	T	0.0201254	0.0894763	0.628963
5p13.2	1	chr5	35803475	C	T	0.396927	0.0191832	0.896334
5p13.2	1	chr5	35825071	C	T	0.419383	0.15854	0.999974
5p13.2	1	chr5	35825471	A	G	0.41942	0.158648	1
5p13.2	1	chr5	35833615	A	G	0.417443	0.119968	0.977389
5p13.2	1	chr5	35837132	G	A	0.396024	0.0735014	0.897146
5p13.2	1	chr5	35841347	A	G	0.39628	0.0699163	0.897133
5p13.2	1	chr5	35843730	C	G	0.39628	0.0698161	0.896993
5p13.2	1	chr5	35844023	G	A	0.396308	0.0688452	0.896972
5p13.2	1	chr5	35846713	G	T	0.3964	0.0672671	0.896375
5p13.2	1	chr5	35850047	C	T	0.330885	0.00524068	0.671972
5p13.2	1	chr5	35851729	C	T	0.333882	0.0100929	0.659721
5p13.2	1	chr5	35852209	G	A	0.333908	0.00905089	0.659636
5p13.2	1	chr5	35853217	G	T	0.333897	0.0100158	0.659495
5p13.2	1	chr5	35857602	A	G	0.331978	0.00696993	0.65294
5p13.2	1	chr5	35857748	A	C	0.331903	0.00675831	0.652984
5p13.2	1	chr5	35861050	C	G	0.332146	0.00762973	0.652452
5p13.2	1	chr5	35862739	C	T	0.331942	0.00780144	0.652922
5p13.2	1	chr5	35873021	G	GT	0.331897	0.008093	0.65283
5p13.2	1	chr5	35874473	C	T	0.331959	0.00570189	0.651987
5p13.2	1	chr5	35878993	C	T	0.331974	0.00699777	0.652896
5p13.2	1	chr5	35881028	G	GT	0.33197	0.00748182	0.652774
5p13.2	1	chr5	35881274	G	T	0.331987	0.00666158	0.652578
5p13.2	1	chr5	35881341	G	A	0.331886	0.00768032	0.652492
5p13.2	1	chr5	35883632	T	C	0.335597	0.0076691	0.658386
5p13.2	1	chr5	35883884	T	G	0.335601	0.00762835	0.658367
5p13.2	1	chr5	35885880	T	C	0.335495	0.00683548	0.65811
5p13.2	1	chr5	35916072	GACAA	G	0.330467	0.00661742	0.579232
5p13.2	1	chr5	35922071	GAA	G	0.330532	0.0106026	0.578493
5q22.1b	1	chr5	111066174	T	C	0.247386	1	1
5q22.1b	2	chr5	111069977	A	G	0.485734	0.0251979	0.895001
5q22.1b	2	chr5	111071044	C	T	0.485905	0.024027	0.894946
5q22.1b	2	chr5	111073369	C	G	0.485978	0.0228794	0.895614
5q22.1b	2	chr5	111077791	G	A	0.486247	0.0352373	0.894369
5q22.1b	2	chr5	111080170	A	T	0.48573	0.0304825	0.896088
5q22.1b	2	chr5	111097400	A	G	0.475491	0.0265093	0.938077
5q22.1b	2	chr5	111100751	C	T	0.475543	0.0243474	0.938015
5q22.1b	2	chr5	111101153	G	C	0.47547	0.0243205	0.938205
5q22.1b	2	chr5	111105740	T	C	0.475487	0.0281424	0.938306
5q22.1b	2	chr5	111105834	G	A	0.47546	0.0270146	0.938273
5q22.1b	2	chr5	111107529	C	T	0.475324	0.0326834	0.938622
5q22.1b	2	chr5	111107582	A	G	0.475307	0.034073	0.93861
5q22.1b	2	chr5	111108550	G	T	0.488093	0.0376021	0.987386
5q22.1b	2	chr5	111111042	C	A	0.488075	0.0339074	0.987774
5q22.1b	2	chr5	111113441	C	CT	0.488177	0.0325486	0.987752
5q22.1b	2	chr5	111113647	T	C	0.487905	0.0405168	0.988038
5q22.1b	2	chr5	111113658	A	G	0.488073	0.0352071	0.987819
5q22.1b	2	chr5	111114886	T	G	0.488052	0.0373614	0.987762
5q22.1b	2	chr5	111115966	C	G	0.488253	0.0376013	0.987368
5q22.1b	2	chr5	111116238	G	C	0.488166	0.0338729	0.987537
5q22.1b	2	chr5	111116617	CT	C	0.475473	0.033052	0.938384
5q22.1b	2	chr5	111117117	T	C	0.488166	0.0357366	0.987563
5q22.1b	2	chr5	111117147	G	A	0.48814	0.0370111	0.987529
5q22.1b	2	chr5	111119683	T	C	0.487891	0.0475363	0.988197
5q22.1b	2	chr5	111122653	G	A	0.485332	0.0849934	1
5q22.1b	2	chr5	111125153	G	T	0.485313	0.0486046	0.998892
5q22.1b	2	chr5	111132055	G	A	0.472696	0.0406869	0.94942
5q31.1b	1	chr5	132295159	A	C	0.317949	0.107162	1
5q31.1b	1	chr5	132302631	T	A	0.342051	0.00986521	0.896428
5q31.1b	1	chr5	132336964	T	C	0.318413	0.0577606	0.996687
5q31.1b	1	chr5	132340627	C	T	0.318405	0.057133	0.996607
5q31.1b	1	chr5	132431071	TGTGATACCCCAA	T	0.32001	0.0549032	0.955254
5q31.1b	1	chr5	132435113	C	T	0.320028	0.0510181	0.953002
5q31.1b	1	chr5	132442760	A	G	0.319826	0.059931	0.953904
5q31.1b	1	chr5	132448701	G	T	0.319748	0.0388134	0.953121
5q31.1b	1	chr5	132449992	C	T	0.31965	0.0396113	0.952365
5q31.1b	1	chr5	132450759	G	GATA	0.319586	0.0396213	0.951766
5q31.1b	1	chr5	132450903	G	A	0.319573	0.0396346	0.951624
5q31.1b	1	chr5	132451445	A	G	0.320581	0.0245273	0.92671
5q31.1b	1	chr5	132457594	C	T	0.320404	0.031048	0.946104
5q31.1b	1	chr5	132460471	T	C	0.320261	0.0374025	0.945389
5q31.1b	1	chr5	132461117	A	C	0.320391	0.0390657	0.945451
5q31.1b	1	chr5	132462795	C	T	0.320476	0.0427005	0.945286
5q31.1b	1	chr5	132463320	A	G	0.320397	0.0397535	0.945338
5q31.1b	1	chr5	132464269	T	C	0.320413	0.0412975	0.945356
5q31.1b	1	chr5	132465058	G	C	0.320413	0.041377	0.945356
5q31.1b	1	chr5	132466255	G	C	0.320414	0.0413328	0.945338
5q31.1b	1	chr5	132468655	C	A	0.320426	0.0431208	0.945186
5q31.1b	1	chr5	132475490	G	A	0.319894	0.0200059	0.939552
5q31.1b	2	chr5	132677607	C	G	0.09895	0.110007	0.98091
5q31.1b	2	chr5	132681301	T	G	0.0986	0.137519	0.984542
5q31.1b	2	chr5	132691304	C	T	0.098323	0.256191	0.999534
5q31.1b	2	chr5	132691547	CA	C	0.098068	0.286652	1
5q31.1b	2	chr5	132695671	TA	T	0.106393	0.0211584	0.911983
5q31.1b	2	chr5	132697430	A	G	0.106395	0.0210691	0.911993
5q31.1b	2	chr5	132698654	A	G	0.106442	0.0221263	0.911769
5q31.1b	2	chr5	132700560	T	C	0.107511	0.0275911	0.901552
5q31.1b	2	chr5	132700875	A	C	0.106861	0.0249798	0.907725
5q31.1b	2	chr5	132711556	T	C	0.106861	0.0250217	0.907723
5q31.1b	2	chr5	132712931	A	G	0.10686	0.0250053	0.907725
6q15	1	chr6	90220794	T	C	0.252003	0.0202577	0.995144
6q15	1	chr6	90222139	C	T	0.265253	0.0138011	0.928858
6q15	1	chr6	90225664	A	G	0.265825	0.00926013	0.926481
6q15	1	chr6	90231521	C	T	0.25139	0.0257808	0.998345
6q15	1	chr6	90231570	C	T	0.240196	0.0333508	0.940177
6q15	1	chr6	90235112	C	T	0.265533	0.0159185	0.930833
6q15	1	chr6	90236760	T	C	0.266136	0.0110692	0.928209
6q15	1	chr6	90237090	A	C	0.252312	0.0237583	0.997012
6q15	1	chr6	90237621	GT	G	0.265572	0.0162113	0.930729
6q15	1	chr6	90238148	C	T	0.252315	0.0234601	0.997016
6q15	1	chr6	90238374	G	C	0.251723	0.0340096	1
6q15	1	chr6	90238757	A	G	0.252316	0.023304	0.997014
6q15	1	chr6	90240909	C	T	0.252293	0.021729	0.99715
6q15	1	chr6	90241520	C	T	0.251687	0.0339109	0.999964
6q15	1	chr6	90246276	A	G	0.251641	0.0211907	0.982858
6q15	1	chr6	90246690	A	G	0.251641	0.0211701	0.982856
6q15	1	chr6	90248783	G	A	0.251461	0.0201444	0.98283
6q15	1	chr6	90253895	A	AT	0.25165	0.0211393	0.982838
6q15	1	chr6	90255452	A	G	0.251641	0.0210912	0.98284
6q15	1	chr6	90256696	A	C	0.251708	0.0210828	0.982174
6q15	1	chr6	90257478	G	A	0.251612	0.0202682	0.982985
6q15	1	chr6	90258306	C	A	0.251612	0.0202682	0.982985
6q15	1	chr6	90259502	T	C	0.251643	0.021178	0.982844
6q15	1	chr6	90260493	A	G	0.251611	0.0215086	0.982832
6q15	1	chr6	90263440	C	A	0.251643	0.0249201	0.982012
6q15	1	chr6	90266271	C	T	0.251615	0.0203934	0.982977
6q15	1	chr6	90266515	T	C	0.251621	0.0204769	0.982967
6q15	1	chr6	90266890	G	A	0.251615	0.0203687	0.982977
6q15	1	chr6	90268664	T	C	0.240489	0.0279924	0.924817
6q15	1	chr6	90270429	C	T	0.251609	0.0200296	0.982959
6q15	1	chr6	90270626	C	G	0.251609	0.0200198	0.982957
6q15	1	chr6	90271600	T	G	0.251614	0.0201004	0.982969
6q15	1	chr6	90271938	C	T	0.251853	0.0219777	0.982109
6q15	1	chr6	90272668	T	C	0.240412	0.025805	0.925046
6q15	1	chr6	90274131	A	T	0.251639	0.0207223	0.982791
6q15	1	chr6	90275479	A	T	0.251637	0.0203278	0.982676
6q15	1	chr6	90276634	A	G	0.251608	0.019615	0.982432
6q15	1	chr6	90276840	A	G	0.251629	0.0196279	0.982452
6q15	1	chr6	90276967	G	A	0.251556	0.0193376	0.982394
6q15	1	chr6	90277030	T	C	0.251627	0.0195403	0.98241
6q15	1	chr6	90277793	C	G	0.251483	0.0165202	0.980387
6q15	1	chr6	90296508	G	A	0.240273	0.0195409	0.922057
6q15	1	chr6	90298308	C	A	0.240271	0.0173702	0.921548
6q15	1	chr6	90301954	C	T	0.240354	0.0177665	0.920554
6q15	1	chr6	90303148	C	T	0.240391	0.0175695	0.919192
6q15	1	chr6	90309585	A	C	0.33953	0.00733576	0.451534
8q24.12	1	chr8	118939661	A	C	0.408246	0.00453787	0.537194
8q24.12	1	chr8	118947418	C	T	0.49418	0.00160786	0.693737
8q24.12	1	chr8	118947682	T	C	0.494223	0.00181357	0.693899
8q24.12	1	chr8	118948308	A	C	0.494199	0.00182836	0.693889
8q24.12	1	chr8	118951520	TTC	T	0.494173	0.00191606	0.694081
8q24.12	1	chr8	118952044	G	A	0.494576	0.00176915	0.695386
8q24.12	1	chr8	118965098	A	G	0.363408	0.0374172	0.453835
8q24.12	1	chr8	118973996	T	C	0.484266	0.00898519	0.734636
8q24.12	1	chr8	118978560	T	TTTTA	0.484416	0.0084127	0.734859
8q24.12	1	chr8	118981450	A	G	0.484451	0.00936963	0.735085
8q24.12	1	chr8	118991488	C	G	0.484164	0.00730587	0.735183
8q24.12	1	chr8	118993841	T	A	0.48428	0.00909683	0.735857
8q24.12	1	chr8	118995181	T	A	0.427691	0.00600506	0.931727
8q24.12	1	chr8	118995469	C	G	0.442802	0.0653185	0.999056
8q24.12	1	chr8	118995872	G	GT	0.442885	0.0679178	0.999314
8q24.12	1	chr8	118996035	C	A	0.427202	0.00843222	0.938176
8q24.12	1	chr8	118996132	T	C	0.47643	0.00961891	0.873258
8q24.12	1	chr8	118996348	T	C	0.427283	0.00830234	0.938213
8q24.12	1	chr8	118996497	A	C	0.476395	0.010063	0.873328
8q24.12	1	chr8	118997019	C	A	0.476574	0.0117102	0.873978
8q24.12	1	chr8	118997146	C	A	0.442997	0.0834587	0.999974
8q24.12	1	chr8	118997770	C	G	0.476518	0.0103734	0.873541
8q24.12	1	chr8	118998167	GA	G	0.427462	0.00967163	0.938839
8q24.12	1	chr8	118998202	TG	T	0.442995	0.0834766	0.999974
8q24.12	1	chr8	118998566	T	C	0.442897	0.0704546	0.998936
8q24.12	1	chr8	118998594	G	T	0.427281	0.00834246	0.938211
8q24.12	1	chr8	118999092	G	T	0.442985	0.084576	1
8q24.12	1	chr8	118999909	GT	G	0.476558	0.0120152	0.87398
8q24.12	1	chr8	118999911	T	G	0.476774	0.0124035	0.873447
8q24.12	1	chr8	119000622	T	A	0.468465	0.00366746	0.842206
8q24.12	1	chr8	119001037	C	T	0.482007	0.00467219	0.79649
8q24.12	1	chr8	119001230	A	C	0.481803	0.00411644	0.795723
8q24.12	1	chr8	119002384	G	A	0.48131	0.00169406	0.758587
8q24.12	1	chr8	119002597	C	T	0.481504	0.00205673	0.759387
8q24.12	1	chr8	119003821	A	C	0.431281	0.0013489	0.813613
8q24.12	1	chr8	119003860	C	T	0.431495	0.00148399	0.81427
8q24.12	1	chr8	119004116	T	C	0.481321	0.00179457	0.758733
8q24.12	1	chr8	119004135	A	G	0.446899	0.0102888	0.871213
8q24.12	1	chr8	119004230	G	A	0.481762	0.00232998	0.758559
8q24.12	1	chr8	119004840	A	G	0.481308	0.00182078	0.758638
8q24.12	1	chr8	119004891	T	TATC	0.44688	0.0103546	0.871153
8q24.12	1	chr8	119005803	G	A	0.43149	0.00149301	0.814172
8q24.12	1	chr8	119005920	C	T	0.481334	0.00239682	0.758739
8q24.12	1	chr8	119006052	C	T	0.43149	0.0014871	0.814162
8q24.12	1	chr8	119006174	G	A	0.446964	0.0119071	0.871385
8q24.12	1	chr8	119006496	A	G	0.481318	0.00179703	0.758629
8q24.12	1	chr8	119007077	A	T	0.481486	0.00207317	0.7592
8q24.12	1	chr8	119007078	A	T	0.481486	0.00207563	0.759199
8q24.12	1	chr8	119007354	A	G	0.43148	0.00149661	0.814069
8q24.12	1	chr8	119008679	C	G	0.446879	0.0103631	0.870959
8q24.12	1	chr8	119009601	A	T	0.431748	0.0017344	0.813059
8q24.12	1	chr8	119009609	A	C	0.431748	0.0017344	0.813059
8q24.12	1	chr8	119009850	A	T	0.481606	0.00223032	0.758861
8q24.12	1	chr8	119010529	C	T	0.481482	0.0020897	0.75912
8q24.12	1	chr8	119010647	C	T	0.481482	0.00209032	0.759118
8q24.12	1	chr8	119011063	T	C	0.481482	0.0020928	0.759118
8q24.12	1	chr8	119011175	G	C	0.481482	0.00209245	0.759117
8q24.12	1	chr8	119011482	C	CT	0.431473	0.0015055	0.81399
8q24.12	1	chr8	119011486	T	G	0.431473	0.0015055	0.81399
8q24.12	1	chr8	119012525	G	A	0.481481	0.00209494	0.759106
8q24.12	1	chr8	119012765	G	A	0.446694	0.012729	0.870332
8q24.12	1	chr8	119014323	A	G	0.489459	0.00327778	0.732762
8q24.12	1	chr8	119016635	C	T	0.481478	0.00209329	0.759066
8q24.12	1	chr8	119017084	C	T	0.446869	0.0103457	0.870862
8q24.12	1	chr8	119017098	A	G	0.481621	0.00180965	0.757572
8q24.12	1	chr8	119017470	A	C	0.431427	0.00156891	0.81388
8q24.12	1	chr8	119017859	C	A	0.447038	0.0120696	0.871336
8q24.12	1	chr8	119018235	T	C	0.481472	0.00209591	0.758956
8q24.12	1	chr8	119018455	C	T	0.481473	0.00210277	0.758956
8q24.12	1	chr8	119018790	T	A	0.481474	0.0020954	0.758951
8q24.12	1	chr8	119019546	G	A	0.481461	0.00212529	0.758927
8q24.12	1	chr8	119020089	A	G	0.431184	0.00137069	0.813169
8q24.12	1	chr8	119020286	T	C	0.481492	0.00207708	0.758934
8q24.12	1	chr8	119021759	C	T	0.481294	0.00182601	0.758352
8q24.12	1	chr8	119023254	A	G	0.481294	0.00182601	0.758352
8q24.12	1	chr8	119025577	T	C	0.431279	0.00170993	0.81335
8q24.12	1	chr8	119026126	T	C	0.481468	0.00210781	0.758965
8q24.12	1	chr8	119026900	G	C	0.431575	0.00154858	0.81223
8q24.12	1	chr8	119027482	T	C	0.481293	0.00182601	0.75835
8q24.12	1	chr8	119027942	C	T	0.446859	0.0104269	0.870756
8q24.12	1	chr8	119028260	C	T	0.431278	0.00145887	0.81316
8q24.12	1	chr8	119028299	G	A	0.43126	0.00133375	0.813175
8q24.12	1	chr8	119028926	C	T	0.48128	0.00184046	0.758321
8q24.12	1	chr8	119029411	A	G	0.446869	0.0103021	0.870728
8q24.12	1	chr8	119029729	A	AG	0.446856	0.0104451	0.870743
8q24.12	1	chr8	119029952	T	C	0.446856	0.0104451	0.870743
8q24.12	1	chr8	119030144	C	A	0.481293	0.00182601	0.75835
8q24.12	1	chr8	119031696	T	C	0.481309	0.00179657	0.758327
8q24.12	1	chr8	119031903	T	TA	0.446753	0.00981281	0.870597
8q24.12	1	chr8	119032144	C	T	0.481297	0.00181683	0.758341
8q24.12	1	chr8	119032590	G	A	0.431342	0.00136985	0.813018
8q24.12	1	chr8	119032988	T	G	0.446856	0.0107424	0.870713
8q24.12	1	chr8	119033245	CT	C	0.481369	0.00176003	0.758112
8q24.12	1	chr8	119033362	C	CA	0.446834	0.0107635	0.870435
8q24.12	1	chr8	119034004	A	C	0.481239	0.00192184	0.757638
8q24.12	1	chr8	119034234	A	G	0.431192	0.00138181	0.812181
8q24.12	1	chr8	119034339	T	C	0.43103	0.00158712	0.811547
8q24.12	1	chr8	119035297	A	ATGATTATTTG	0.446959	0.00969829	0.867603
8q24.12	1	chr8	119035382	A	T	0.481424	0.00174829	0.755665
8q24.12	1	chr8	119035556	G	GA	0.446957	0.00966981	0.867513
8q24.12	1	chr8	119035618	A	G	0.446956	0.00966982	0.867513
8q24.12	1	chr8	119035794	A	G	0.4814	0.00176743	0.755648
8q24.12	1	chr8	119036081	G	A	0.481444	0.00169912	0.755397
8q24.12	1	chr8	119041104	C	A	0.481413	0.00174829	0.755443
8q24.12	1	chr8	119041929	G	A	0.431198	0.00143257	0.80928
9p24.1	1	chr9	6192796	T	C	0.237633	0.566475	1
9p24.1	1	chr9	6197392	T	C	0.238664	0.301197	0.992422
9p24.1	1	chr9	6209697	A	G	0.235726	0.0334792	0.975318
9p24.1	1	chr9	6213468	C	T	0.236757	0.0583259	0.965326
9q22.33	1	chr9	99328828	A	G	0.275017	0.042118	0.999134
9q22.33	1	chr9	99329767	T	TG	0.281628	0.0142841	0.968364
9q22.33	1	chr9	99334492	G	A	0.275376	0.0467389	0.999322
9q22.33	1	chr9	99335348	T	A	0.275221	0.0495774	0.999814
9q22.33	1	chr9	99335396	A	G	0.281629	0.0153884	0.968352
9q22.33	1	chr9	99336549	T	C	0.274122	0.0279811	0.99434
9q22.33	1	chr9	99337796	G	A	0.27521	0.0486949	0.999752
9q22.33	1	chr9	99338809	A	G	0.275221	0.0494555	0.999818
9q22.33	1	chr9	99339445	TG	T	0.275219	0.0491846	0.999824
9q22.33	1	chr9	99343520	G	A	0.275191	0.0531719	0.999976
9q22.33	1	chr9	99346694	T	C	0.273995	0.0301462	0.994484
9q22.33	1	chr9	99346908	G	A	0.275191	0.0532122	0.999978
9q22.33	1	chr9	99348374	A	C	0.275177	0.0464676	0.99946
9q22.33	1	chr9	99356100	C	T	0.275191	0.054005	0.999998
9q22.33	1	chr9	99357157	G	A	0.275121	0.0528351	0.999958
9q22.33	1	chr9	99357187	G	A	0.275191	0.0541205	1
9q22.33	1	chr9	99358740	C	G	0.275191	0.0542773	1
9q22.33	1	chr9	99361464	T	C	0.281595	0.0166923	0.96852
9q22.33	1	chr9	99366309	G	A	0.273302	0.0292685	0.990212
9q22.33	1	chr9	99378849	A	T	0.273608	0.0180359	0.970686
9q22.33	1	chr9	99386036	C	G	0.27463	0.031462	0.975715
9q22.33	1	chr9	99390059	C	G	0.273511	0.0175108	0.970306
9q22.33	1	chr9	99390082	T	C	0.274529	0.0305273	0.975336
9q22.33	1	chr9	99391421	G	A	0.274557	0.0288489	0.975107
9q22.33	1	chr9	99397495	C	A	0.273548	0.04447	0.970461
10p15.1	1	chr10	6029490	T	C	0.325849	0.090445	0.386232
10p15.1	1	chr10	6029691	T	C	0.325874	0.0633786	0.386106
10p15.1	1	chr10	6032478	G	A	0.325642	0.0861788	0.386273
10p15.1	1	chr10	6058762	G	A	0.363437	0.0396776	0.725481
10p15.1	1	chr10	6059166	A	T	0.363355	0.0347469	0.725335
10p15.1	1	chr10	6059750	T	C	0.440342	0.528065	1
10p15.1	1	chr10	6060794	A	G	0.36419	0.0229668	0.723165
10p15.1	1	chr10	6070642	C	T	0.364644	0.0286201	0.707976
10p15.1	1	chr10	6071560	A	G	0.364377	0.0187546	0.70718
10p15.1	1	chr10	6072893	A	G	0.364777	0.0256591	0.70806
10p15.1	1	chr10	6073208	G	A	0.364752	0.0263763	0.708129
10p14a	1	chr10	8059464	A	C	0.39303	0.0365822	0.786391
10p14a	1	chr10	8060309	G	A	0.399045	0.0278688	0.808956
10p14a	1	chr10	8062017	C	T	0.417036	0.0191723	0.91372
10p14a	1	chr10	8062023	C	G	0.41687	0.0211524	0.914362
10p14a	1	chr10	8062053	T	C	0.415937	0.0121845	0.911664
10p14a	1	chr10	8062759	C	T	0.421902	0.112289	0.895084
10p14a	1	chr10	8063782	G	A	0.432045	0.438152	1
10p14a	1	chr10	8064738	A	C	0.400464	0.0119772	0.877682
10p14a	1	chr10	8064784	G	C	0.429928	0.209734	0.991855
10p14a	1	chr10	8065609	A	G	0.424742	0.0655246	0.958672
10p14b	1	chr10	9011110	G	C	0.304516	0.0963433	0.999906
10p14b	1	chr10	9011169	C	T	0.304516	0.0963416	0.999906
10p14b	1	chr10	9012362	C	T	0.304514	0.0969947	0.99991
10p14b	1	chr10	9012377	A	C	0.304809	0.0923409	0.998876
10p14b	1	chr10	9012683	T	C	0.304471	0.0992881	0.999874
10p14b	1	chr10	9012824	G	A	0.304512	0.0975145	0.999912
10p14b	1	chr10	9013719	TATAAA	T	0.30448	0.107653	1
10p14b	1	chr10	9015282	T	C	0.304514	0.10502	0.9999
10p14b	1	chr10	9015459	G	T	0.304495	0.10282	0.999866
10p14b	1	chr10	9016708	G	A	0.304571	0.0869198	0.999642
10p14b	4	chr10	8898871	T	C	0.349941	0.011891	0.984925
10p14b	4	chr10	8899211	T	C	0.349941	0.0118796	0.984925
10p14b	4	chr10	8900169	G	T	0.352451	0.0329645	0.995856
10p14b	4	chr10	8902046	T	G	0.347797	0.0127819	0.983507
10p14b	4	chr10	8903798	C	T	0.349024	0.0173986	0.988947
10p14b	4	chr10	8903962	C	T	0.349016	0.0176115	0.988955
10p14b	4	chr10	8907395	C	G	0.351529	0.0495633	0.99987
10p14b	4	chr10	8909707	A	T	0.351481	0.0511685	1
10p14b	4	chr10	8909841	G	A	0.35153	0.0496069	0.99987
10p14b	4	chr10	8910854	C	T	0.352452	0.0338944	0.99584
10p14b	4	chr10	8911689	G	C	0.352642	0.0353606	0.995513
10p14b	4	chr10	8912261	A	G	0.349938	0.0134386	0.984798
10p14b	4	chr10	8913314	G	A	0.349934	0.0122651	0.984868
10p14b	4	chr10	8916646	T	A	0.351728	0.0327282	0.992771
10p14b	4	chr10	8916714	C	T	0.351728	0.0327282	0.992771
10p14b	4	chr10	8919651	G	A	0.351718	0.0325343	0.992679
10p14b	4	chr10	8919677	C	T	0.351735	0.032279	0.992789
10p14b	4	chr10	8919808	T	C	0.351513	0.032825	0.992167
10p14b	4	chr10	8919871	G	A	0.351735	0.032279	0.992789
10p14b	4	chr10	8919959	C	T	0.351721	0.031428	0.991749
10p14b	4	chr10	8919981	T	TTA	0.332349	0.0174645	0.907283
10p14b	4	chr10	8920183	A	C	0.352241	0.0305064	0.990316
10p14b	4	chr10	8920273	C	T	0.352314	0.0309909	0.990345
10p14b	4	chr10	8920832	C	A	0.351459	0.0200507	0.986603
10p14b	4	chr10	8921110	T	C	0.35235	0.0303912	0.990242
10p14b	4	chr10	8921307	C	T	0.352377	0.0324941	0.990125
10p14b	4	chr10	8921336	C	T	0.35235	0.030392	0.990242
10p14b	4	chr10	8921802	A	T	0.352348	0.0325468	0.990134
10p14b	4	chr10	8923116	C	T	0.351406	0.0189328	0.986043
10p14b	4	chr10	8924443	G	T	0.363638	0.0257895	0.921984
10p14b	4	chr10	8924837	T	G	0.363658	0.0257336	0.921974
10p14b	4	chr10	8925416	A	T	0.363666	0.0259676	0.921946
10p14b	4	chr10	8925559	C	T	0.363669	0.025984	0.921936
10p14b	4	chr10	8925753	G	A	0.364038	0.0256422	0.921402
10p14b	4	chr10	8927120	A	G	0.372745	0.00932657	0.900185
12q13.2	1	chr12	55975722	A	G	0.27911	0.034058	0.893823
12q13.2	1	chr12	55976127	A	G	0.301947	0.061549	1
12q13.2	1	chr12	55980911	G	A	0.302057	0.0584912	0.999402
12q13.2	1	chr12	55981353	C	G	0.302061	0.0581452	0.999398
12q13.2	1	chr12	55981956	C	A	0.302096	0.057927	0.99936
12q13.2	1	chr12	55982097	C	T	0.302066	0.0575511	0.999388
12q13.2	1	chr12	55986335	T	A	0.302089	0.0575627	0.999318
12q13.2	1	chr12	55987700	A	C	0.30209	0.0578035	0.999298
12q13.2	1	chr12	55987921	C	T	0.302105	0.056861	0.999248
12q13.2	1	chr12	55988132	A	G	0.302093	0.0578274	0.999294
12q13.2	1	chr12	55990903	T	C	0.30249	0.054238	0.996559
12q13.2	1	chr12	55996580	C	G	0.302541	0.0519243	0.996888
12q13.2	1	chr12	55996852	A	G	0.302546	0.051869	0.996827
12q13.2	1	chr12	56002984	G	C	0.318567	0.0246331	0.899246
12q13.2	1	chr12	56009793	C	T	0.319665	0.0202817	0.893628
12q13.2	1	chr12	56013288	G	A	0.319666	0.0202647	0.893626
12q13.2	1	chr12	56018703	T	G	0.319528	0.0220251	0.891778
12q13.2	1	chr12	56023144	A	C	0.319649	0.0205452	0.893581
12q13.2	1	chr12	56028855	CGTG	C	0.319648	0.0206496	0.893692
12q13.2	1	chr12	56034024	C	T	0.318404	0.016089	0.888024
12q13.2	1	chr12	56051582	G	A	0.319634	0.0209384	0.893503
12q13.2	1	chr12	56052982	C	T	0.319347	0.0223373	0.892203
12q13.2	1	chr12	56053020	C	T	0.319335	0.0170367	0.892222
12q13.2	1	chr12	56056323	GA	G	0.31964	0.0229731	0.893454
12q13.2	1	chr12	56061510	C	T	0.319714	0.0167188	0.892757
13q14.11a	1	chr13	39659267	T	C	0.353462	0.0120865	0.808911
13q14.11a	1	chr13	39659554	C	T	0.353462	0.0120866	0.808911
13q14.11a	1	chr13	39659829	C	A	0.353462	0.0120866	0.808911
13q14.11a	1	chr13	39661236	C	T	0.353458	0.0120921	0.808823
13q14.11a	1	chr13	39662253	A	G	0.353459	0.0120806	0.808911
13q14.11a	1	chr13	39662368	T	C	0.35358	0.013519	0.808681
13q14.11a	1	chr13	39662464	G	A	0.353459	0.0120806	0.808911
13q14.11a	1	chr13	39663095	C	CAT	0.357046	0.00925311	0.79578
13q14.11a	1	chr13	39663774	G	A	0.353459	0.0120807	0.808911
13q14.11a	1	chr13	39664025	C	G	0.353459	0.0120807	0.808911
13q14.11a	1	chr13	39664250	T	C	0.353458	0.0120689	0.808915
13q14.11a	1	chr13	39664344	T	C	0.353459	0.0120807	0.808911
13q14.11a	1	chr13	39664346	G	A	0.353459	0.0120807	0.808911
13q14.11a	1	chr13	39664355	C	T	0.353459	0.0120773	0.808911
13q14.11a	1	chr13	39664512	C	T	0.353442	0.0118419	0.808875
13q14.11a	1	chr13	39664704	A	G	0.353459	0.0120772	0.808911
13q14.11a	1	chr13	39664762	C	T	0.35346	0.012101	0.808917
13q14.11a	1	chr13	39664866	A	T	0.353459	0.0120772	0.808911
13q14.11a	1	chr13	39664907	T	G	0.353462	0.0121142	0.80891
13q14.11a	1	chr13	39665002	G	A	0.353459	0.0120772	0.808911
13q14.11a	1	chr13	39665627	G	A	0.353457	0.0120727	0.808908
13q14.11a	1	chr13	39665648	G	T	0.353455	0.0120679	0.808816
13q14.11a	1	chr13	39667736	G	T	0.353448	0.0119584	0.808893
13q14.11a	1	chr13	39667960	C	T	0.353459	0.0120876	0.808911
13q14.11a	1	chr13	39671363	G	A	0.353459	0.0120872	0.808913
13q14.11a	1	chr13	39673237	G	A	0.353438	0.0121321	0.80905
13q14.11a	1	chr13	39673420	T	C	0.353462	0.0121328	0.808911
13q14.11a	1	chr13	39677285	A	G	0.353459	0.0120872	0.808913
13q14.11a	1	chr13	39678919	GTTA	G	0.353459	0.0120872	0.808913
13q14.11a	1	chr13	39679764	A	G	0.35352	0.0111395	0.808753
13q14.11a	1	chr13	39683283	G	A	0.353459	0.0120872	0.808913
13q14.11a	1	chr13	39683948	G	A	0.353459	0.0120872	0.808913
13q14.11a	1	chr13	39690099	AT	A	0.352717	0.00903948	0.812756
13q14.11a	1	chr13	39691927	T	A	0.352717	0.0090395	0.812756
13q14.11a	1	chr13	39711508	TTCTAAGAACAGTGGGACCTTTGGAAGG	T	0.35257	0.0086151	0.814337
13q14.11a	1	chr13	39725705	ATAG	A	0.356878	0.0164332	0.860837
13q14.11a	1	chr13	39734170	T	C	0.357318	0.0153126	0.863777
13q14.11a	1	chr13	39744682	A	C	0.357337	0.0169364	0.864508
13q14.11a	1	chr13	39745088	T	A	0.357387	0.0178796	0.865493
13q14.11a	1	chr13	39745817	A	G	0.357428	0.0188262	0.865566
13q14.11a	1	chr13	39759232	T	C	0.35724	0.0148649	0.868283
13q14.11a	1	chr13	39760715	C	G	0.357451	0.0185284	0.869416
13q14.11a	1	chr13	39762633	AC	A	0.357438	0.0173434	0.87064
13q14.11a	1	chr13	39767411	AT	A	0.357077	0.0129011	0.869914
13q14.11a	1	chr13	39768420	G	A	0.3573	0.0148915	0.871026
13q14.11a	1	chr13	39771219	G	A	0.356865	0.00917813	0.86621
13q14.11a	1	chr13	39771329	C	T	0.356294	0.0162598	0.868313
13q14.11a	1	chr13	39776775	T	C	0.357176	0.0225361	0.872989
13q14.11a	1	chr13	39776957	T	G	0.357213	0.0212967	0.872926
13q14.11a	1	chr13	39777204	A	G	0.356844	0.0213015	0.871706
13q14.11a	1	chr13	39778534	C	A	0.356851	0.0196862	0.871981
13q14.11a	1	chr13	39779093	G	T	0.35685	0.0196771	0.871986
13q14.11a	1	chr13	39779253	G	GT	0.35685	0.0196775	0.871988
13q14.11a	1	chr13	39780063	C	T	0.356849	0.0196996	0.871994
13q14.11a	1	chr13	39781776	T	C	0.363433	0.0289425	0.905876
13q14.11a	1	chr13	39788092	A	C	0.363764	0.0281298	0.907298
13q14.11a	1	chr13	39793932	C	T	0.342608	0.052052	1
13q14.11a	1	chr13	39794307	A	G	0.342608	0.052037	1
13q14.11a	1	chr13	39794464	C	T	0.342608	0.052037	1
13q14.11b	1	chr13	42412536	TCACACA	T	0.342315	0.0174003	0.817702
13q14.11b	1	chr13	42414410	T	G	0.369125	0.0138247	0.920682
13q14.11b	1	chr13	42414788	A	G	0.381779	0.0507615	0.972709
13q14.11b	1	chr13	42415524	T	C	0.380296	0.0384805	0.971709
13q14.11b	1	chr13	42417320	G	C	0.384881	0.0541317	0.993863
13q14.11b	1	chr13	42417999	C	T	0.384755	0.0533764	0.994262
13q14.11b	1	chr13	42422412	G	T	0.384753	0.0527067	0.994288
13q14.11b	1	chr13	42424960	T	G	0.386095	0.0888097	1
13q14.11b	1	chr13	42443759	G	C	0.389012	0.018126	0.988456
13q14.11b	1	chr13	42443894	T	C	0.387833	0.0307113	0.993259
13q14.11b	1	chr13	42450574	C	T	0.389226	0.0194701	0.986522
13q14.11b	1	chr13	42452525	G	A	0.387833	0.0306637	0.993259
13q14.11b	1	chr13	42460832	G	C	0.38069	0.0108798	0.963391
13q14.11b	1	chr13	42461019	AAAAC	A	0.380793	0.0106802	0.963111
13q14.11b	1	chr13	42462590	TG	T	0.387558	0.0354069	0.991516
13q14.11b	1	chr13	42463042	T	C	0.374747	0.00958836	0.939009
13q14.11b	1	chr13	42463044	T	C	0.374747	0.00958836	0.939009
13q14.11b	1	chr13	42463104	A	C	0.374749	0.00959692	0.939009
13q14.11b	1	chr13	42464168	A	T	0.374721	0.00964677	0.93899
13q14.11b	1	chr13	42465537	A	C	0.387527	0.034439	0.991755
13q14.11b	1	chr13	42465907	G	A	0.387491	0.0361248	0.991781
13q14.11b	1	chr13	42469110	A	G	0.387558	0.0354358	0.991514
13q14.11b	1	chr13	42469459	A	G	0.387493	0.0361439	0.991785
13q14.11b	1	chr13	42470810	A	C	0.381377	0.0242012	0.96644
13q14.11b	1	chr13	42471900	C	T	0.381616	0.0311432	0.966765
13q14.11b	1	chr13	42475346	C	A	0.387554	0.035858	0.991482
13q14.11b	1	chr13	42476144	A	G	0.387558	0.0352133	0.991514
13q14.11b	1	chr13	42476977	T	TAA	0.389757	0.0488457	0.980728
13q14.11b	1	chr13	42478744	G	A	0.387558	0.0346503	0.991476
13q14.11b	1	chr13	42480866	A	G	0.387461	0.0350376	0.991789
16p13.13	1	chr16	11183501	C	T	0.335844	0.957169	1
17p13.2	1	chr17	4618178	C	A	0.00651179	0.108793	0.914192
17p13.2	1	chr17	4632019	G	A	0.00696626	0.891204	1
17p13.2	3	chr17	4755436	A	G	0.0589017	0.968915	1
17q21.1	1	chr17	39973743	A	T	0.44864	0.00254308	0.699391
17q21.1	1	chr17	39973886	C	T	0.448576	0.00257945	0.699809
17q21.1	1	chr17	39974934	C	A	0.443095	0.00623266	0.716278
17q21.1	1	chr17	39977539	G	T	0.443087	0.0060108	0.717375
17q21.1	1	chr17	39978047	TA	T	0.443106	0.00685826	0.717583
17q21.1	1	chr17	39978636	T	C	0.443115	0.0069909	0.717712
17q21.1	1	chr17	39981111	G	A	0.436421	0.00241127	0.439145
17q21.1	1	chr17	39989575	A	G	0.396867	0.0219204	0.987881
17q21.1	1	chr17	39990010	GA	G	0.396806	0.0201933	0.988018
17q21.1	1	chr17	39994239	T	C	0.400201	0.0194795	0.974262
17q21.1	1	chr17	39994351	C	T	0.396814	0.020407	0.988028
17q21.1	1	chr17	39997622	T	A	0.396812	0.0202811	0.98803
17q21.1	1	chr17	39998342	A	G	0.399879	0.0213039	0.976172
17q21.1	1	chr17	40000250	TTC	T	0.396812	0.0202811	0.98803
17q21.1	1	chr17	40000459	C	T	0.396872	0.0208101	0.987907
17q21.1	1	chr17	40000768	C	G	0.396836	0.0217114	0.987966
17q21.1	1	chr17	40001667	G	T	0.396812	0.0202811	0.98803
17q21.1	1	chr17	40001742	C	T	0.396853	0.020112	0.987899
17q21.1	1	chr17	40001880	C	T	0.396813	0.0204342	0.98803
17q21.1	1	chr17	40002840	AT	A	0.396758	0.020138	0.988008
17q21.1	1	chr17	40003082	T	C	0.442725	0.0132637	0.818231
17q21.1	1	chr17	40003755	C	T	0.396812	0.0202811	0.98803
17q21.1	1	chr17	40004501	C	T	0.396815	0.0201606	0.987953
17q21.1	1	chr17	40005570	T	C	0.396812	0.0202811	0.98803
17q21.1	1	chr17	40006229	G	GTTTT	0.395732	0.0139789	0.982448
17q21.1	1	chr17	40007042	T	C	0.396743	0.0204049	0.98802
17q21.1	1	chr17	40007314	G	A	0.396811	0.020283	0.98803
17q21.1	1	chr17	40008217	G	A	0.396812	0.0202811	0.98803
17q21.1	1	chr17	40008598	T	C	0.396812	0.0202811	0.98803
17q21.1	1	chr17	40009044	C	A	0.396812	0.0202811	0.98803
17q21.1	1	chr17	40009045	C	A	0.396812	0.0202811	0.98803
17q21.1	1	chr17	40009750	G	A	0.396812	0.0202811	0.98803
17q21.1	1	chr17	40010012	A	T	0.396812	0.0202811	0.98803
17q21.1	1	chr17	40010626	T	C	0.396816	0.0201611	0.987937
17q21.1	1	chr17	40011260	A	G	0.396801	0.0205333	0.988012
17q21.1	1	chr17	40011374	A	G	0.39681	0.0203125	0.988028
17q21.1	1	chr17	40011974	C	T	0.39681	0.020316	0.988032
17q21.1	1	chr17	40012462	C	T	0.396809	0.0203167	0.988034
17q21.1	1	chr17	40012656	A	C	0.396545	0.020033	0.986953
17q21.1	1	chr17	40012842	T	C	0.396804	0.0204337	0.988034
17q21.1	1	chr17	40013020	C	G	0.396809	0.0203198	0.988036
17q21.1	1	chr17	40013461	G	A	0.396809	0.0203172	0.988036
17q21.1	1	chr17	40015415	C	G	0.396819	0.0196852	0.988211
17q21.1	1	chr17	40017649	C	T	0.3957	0.0163196	0.992811
17q21.1	1	chr17	40018602	T	G	0.395776	0.0167134	0.992937
17q21.1	1	chr17	40019300	C	T	0.395779	0.0167192	0.993046
17q21.1	1	chr17	40019308	T	A	0.395776	0.016745	0.993052
17q21.1	1	chr17	40021029	T	C	0.39565	0.0192023	0.995156
17q21.1	1	chr17	40022374	A	G	0.392687	0.0226549	0.985112
17q21.1	1	chr17	40023037	G	A	0.394825	0.0250911	1
17q21.1	1	chr17	40028327	C	T	0.388209	0.0229049	0.969354
17q21.1	1	chr17	40032591	A	G	0.393351	0.0104514	0.947502
17q21.1	1	chr17	40032802	A	G	0.393132	0.0158132	0.948927
17q21.1	1	chr17	40033540	T	C	0.393118	0.0150378	0.948964
17q21.1	2	chr17	39761853	T	C	0.0424969	0.00369266	0.982588
17q21.1	2	chr17	39764594	T	C	0.0424896	0.00426566	0.983243
17q21.1	2	chr17	39764941	T	C	0.04249	0.00434094	0.983259
17q21.1	2	chr17	39766551	A	T	0.0424872	0.00455982	0.983415
17q21.1	2	chr17	39767518	A	G	0.0424872	0.00458161	0.983419
17q21.1	2	chr17	39769215	C	T	0.0425077	0.00472786	0.983013
17q21.1	2	chr17	39769751	G	C	0.0425077	0.00474118	0.983019
17q21.1	2	chr17	39770892	G	A	0.0424876	0.004665	0.983443
17q21.1	2	chr17	39772995	T	C	0.0424878	0.00473717	0.983453
17q21.1	2	chr17	39773175	A	T	0.0424879	0.00473812	0.983455
17q21.1	2	chr17	39774009	T	A	0.0424879	0.00474758	0.983455
17q21.1	2	chr17	39774168	C	G	0.0424879	0.00474758	0.983455
17q21.1	2	chr17	39774967	A	G	0.0425973	0.00333048	0.981774
17q21.1	2	chr17	39775810	G	A	0.0424879	0.00474758	0.983455
17q21.1	2	chr17	39775968	T	C	0.0424879	0.00474747	0.983451
17q21.1	2	chr17	39776521	T	A	0.0424879	0.00474758	0.983455
17q21.1	2	chr17	39777215	T	C	0.0424879	0.00474758	0.983455
17q21.1	2	chr17	39777570	A	G	0.0424879	0.00474747	0.983451
17q21.1	2	chr17	39778658	T	C	0.0424879	0.00474758	0.983455
17q21.1	2	chr17	39779996	T	C	0.0424879	0.00474758	0.983455
17q21.1	2	chr17	39781841	T	C	0.0424879	0.00474747	0.983451
17q21.1	2	chr17	39782244	T	C	0.0424879	0.00474747	0.983451
17q21.1	2	chr17	39782724	G	T	0.0424879	0.00474758	0.983455
17q21.1	2	chr17	39783706	A	G	0.0424879	0.00474758	0.983455
17q21.1	2	chr17	39783915	T	C	0.0424879	0.00474758	0.983455
17q21.1	2	chr17	39785127	A	C	0.0424879	0.00474758	0.983455
17q21.1	2	chr17	39785765	C	T	0.0424879	0.00474758	0.983455
17q21.1	2	chr17	39786719	C	T	0.0424879	0.00474758	0.983455
17q21.1	2	chr17	39786731	C	G	0.0424879	0.00474758	0.983455
17q21.1	2	chr17	39787478	C	A	0.0426515	0.00492481	0.982533
17q21.1	2	chr17	39787514	C	G	0.0424879	0.00474758	0.983455
17q21.1	2	chr17	39787548	C	T	0.0424926	0.0047814	0.983328
17q21.1	2	chr17	39788158	C	A	0.0424879	0.00474758	0.983455
17q21.1	2	chr17	39788229	C	T	0.0424879	0.00474758	0.983455
17q21.1	2	chr17	39788266	C	G	0.0426834	0.00635646	0.97909
17q21.1	2	chr17	39789456	A	C	0.0424879	0.00474758	0.983455
17q21.1	2	chr17	39789588	C	T	0.0424879	0.00474758	0.983455
17q21.1	2	chr17	39789916	G	A	0.044315	0.0033331	0.920876
17q21.1	2	chr17	39789975	G	A	0.0424835	0.00584858	0.982759
17q21.1	2	chr17	39790348	AT	A	0.0425418	0.00515521	0.982529
17q21.1	2	chr17	39790719	C	CT	0.0424879	0.00474758	0.983455
17q21.1	2	chr17	39793538	T	C	0.0424879	0.00474758	0.983455
17q21.1	2	chr17	39794169	G	A	0.0424879	0.00474747	0.983451
17q21.1	2	chr17	39794560	C	T	0.0424879	0.00474758	0.983455
17q21.1	2	chr17	39795595	C	T	0.0424879	0.00474758	0.983455
17q21.1	2	chr17	39795839	G	A	0.0424879	0.00474758	0.983455
17q21.1	2	chr17	39796098	G	C	0.0424879	0.00474758	0.983455
17q21.1	2	chr17	39796256	C	T	0.0424879	0.00474758	0.983455
17q21.1	2	chr17	39796402	C	T	0.0424879	0.00474758	0.983455
17q21.1	2	chr17	39798198	G	C	0.0424879	0.00474758	0.983455
17q21.1	2	chr17	39798280	AG	A	0.0424879	0.00474758	0.983455
17q21.1	2	chr17	39798545	T	A	0.0425184	0.00502469	0.98314
17q21.1	2	chr17	39798547	T	C	0.0425184	0.00502469	0.98314
17q21.1	2	chr17	39798630	T	C	0.0424879	0.00474758	0.983455
17q21.1	2	chr17	39798941	A	G	0.0429088	0.00528462	0.993582
17q21.1	2	chr17	39799302	G	A	0.0429088	0.00528462	0.993582
17q21.1	2	chr17	39799565	G	T	0.0429088	0.00528462	0.993582
17q21.1	2	chr17	39801064	C	A	0.0429093	0.00527922	0.993582
17q21.1	2	chr17	39801860	G	A	0.0429088	0.00528462	0.993582
17q21.1	2	chr17	39803536	A	G	0.0429088	0.00528462	0.993582
17q21.1	2	chr17	39804169	T	C	0.0429088	0.00528462	0.993582
17q21.1	2	chr17	39805984	T	C	0.0429088	0.00528462	0.993582
17q21.1	2	chr17	39806155	G	A	0.0429088	0.00528462	0.993582
17q21.1	2	chr17	39806592	G	A	0.0429109	0.00529349	0.993544
17q21.1	2	chr17	39806593	C	T	0.0429088	0.00528462	0.993582
17q21.1	2	chr17	39807923	G	C	0.0429088	0.00528462	0.993582
17q21.1	2	chr17	39808183	C	T	0.0429088	0.00528462	0.993582
17q21.1	2	chr17	39809314	T	C	0.0429088	0.00528462	0.993582
17q21.1	2	chr17	39811619	C	G	0.0429088	0.00528462	0.993582
17q21.1	2	chr17	39812242	C	T	0.0429088	0.00528462	0.993582
17q21.1	2	chr17	39814434	A	C	0.0429088	0.00528462	0.993582
17q21.1	2	chr17	39814650	C	T	0.0429088	0.00528462	0.993582
17q21.1	2	chr17	39815383	A	G	0.0429088	0.00528462	0.993582
17q21.1	2	chr17	39816395	C	G	0.0429088	0.00528462	0.993582
17q21.1	2	chr17	39816758	G	A	0.0429088	0.00528462	0.993582
17q21.1	2	chr17	39818246	A	G	0.0429088	0.00528462	0.993582
17q21.1	2	chr17	39819340	C	T	0.0429088	0.00528462	0.993582
17q21.1	2	chr17	39819408	A	G	0.0429088	0.00528462	0.993582
17q21.1	2	chr17	39819603	G	C	0.0429088	0.00528462	0.993582
17q21.1	2	chr17	39819953	G	C	0.0429088	0.00528462	0.993582
17q21.1	2	chr17	39820248	A	G	0.0429089	0.00528486	0.993582
17q21.1	2	chr17	39820346	C	T	0.0429088	0.00528487	0.993582
17q21.1	2	chr17	39820349	T	C	0.0429088	0.00528487	0.993582
17q21.1	2	chr17	39820674	G	A	0.0429088	0.00528487	0.993582
17q21.1	2	chr17	39821288	G	T	0.0429088	0.00528487	0.993582
17q21.1	2	chr17	39821561	T	C	0.0429076	0.00527382	0.993608
17q21.1	2	chr17	39822872	G	A	0.0429357	0.00569759	0.993026
17q21.1	2	chr17	39823527	A	G	0.0429027	0.00527325	0.993726
17q21.1	2	chr17	39823770	C	T	0.0429929	0.00430116	0.991801
17q21.1	2	chr17	39824314	T	C	0.0429006	0.00526295	0.993768
17q21.1	2	chr17	39824876	C	T	0.0428991	0.00526411	0.993792
17q21.1	2	chr17	39824971	G	A	0.0428991	0.00526477	0.993794
17q21.1	2	chr17	39824985	G	A	0.0428991	0.00526472	0.993794
17q21.1	2	chr17	39825785	C	T	0.0428966	0.00524984	0.993824
17q21.1	2	chr17	39826444	T	C	0.0428787	0.00508209	0.994125
17q21.1	2	chr17	39826889	A	G	0.0428783	0.00507945	0.994129
17q21.1	2	chr17	39827260	G	A	0.0428783	0.00507947	0.994131
17q21.1	2	chr17	39827499	G	A	0.0429431	0.00485228	0.994075
17q21.1	2	chr17	39827825	T	C	0.0428782	0.00507885	0.994131
17q21.1	2	chr17	39827833	A	G	0.0428782	0.00507885	0.994131
17q21.1	2	chr17	39828177	C	A	0.0428782	0.00507804	0.994131
17q21.1	2	chr17	39829069	T	C	0.042878	0.00507694	0.994133
17q21.1	2	chr17	39830084	A	G	0.0428778	0.0050745	0.994135
17q21.1	2	chr17	39830620	G	A	0.0428778	0.00507457	0.994135
17q21.1	2	chr17	39830790	G	A	0.0428777	0.00507337	0.994135
17q21.1	2	chr17	39831147	C	T	0.0428777	0.00507337	0.994135
17q21.1	2	chr17	39831212	C	T	0.0428777	0.00507337	0.994135
17q21.1	2	chr17	39831336	C	T	0.0429535	0.00441446	0.993844
17q21.1	2	chr17	39832040	C	T	0.0428774	0.00507101	0.994137
17q21.1	2	chr17	39832224	T	C	0.0428774	0.00507104	0.994137
17q21.1	2	chr17	39835075	C	G	0.0429091	0.00552701	0.994697
17q21.1	2	chr17	39835378	T	C	0.0429091	0.00552701	0.994697
17q21.1	2	chr17	39835748	G	C	0.0429089	0.00552267	0.994697
17q21.1	2	chr17	39836632	A	G	0.0429084	0.00551712	0.994699
17q21.1	2	chr17	39836986	C	T	0.0429083	0.00551716	0.994699
17q21.1	2	chr17	39837099	T	A	0.0429084	0.00551716	0.994699
17q21.1	2	chr17	39837739	T	C	0.0429083	0.00551592	0.994699
17q21.1	2	chr17	39838372	T	C	0.042908	0.00551452	0.994699
17q21.1	2	chr17	39838469	T	C	0.0429081	0.00551451	0.994699
17q21.1	2	chr17	39839818	T	C	0.0429079	0.00551315	0.994701
17q21.1	2	chr17	39841519	C	T	0.0429058	0.00550589	0.994653
17q21.1	2	chr17	39842452	A	G	0.0429073	0.00551838	0.994701
17q21.1	2	chr17	39843281	C	G	0.042907	0.00551638	0.994703
17q21.1	2	chr17	39843765	C	A	0.042907	0.00551577	0.994703
17q21.1	2	chr17	39845306	A	G	0.0429069	0.00551392	0.994705
17q21.1	2	chr17	39845406	T	TC	0.0429069	0.00551331	0.994705
17q21.1	2	chr17	39845900	G	A	0.0429067	0.00551118	0.994705
17q21.1	2	chr17	39846663	G	C	0.0429062	0.00550408	0.994705
17q21.1	2	chr17	39846772	G	C	0.0429061	0.00550382	0.994705
17q21.1	2	chr17	39847077	A	T	0.0429058	0.00550189	0.994705
17q21.1	2	chr17	39847606	G	C	0.0429057	0.00550001	0.994705
17q21.1	2	chr17	39848201	T	TA	0.0430452	0.00642625	1
17q21.1	2	chr17	39848653	C	T	0.0429056	0.00549933	0.994705
17q21.1	2	chr17	39849489	C	T	0.0429055	0.00549855	0.994705
17q21.1	2	chr17	39851912	C	T	0.0429046	0.00550468	0.994705
17q21.1	2	chr17	39851938	C	T	0.0429046	0.00550468	0.994705
17q21.1	2	chr17	39852747	A	G	0.0429044	0.00550274	0.994705
17q21.1	2	chr17	39853091	A	T	0.0429045	0.00550335	0.994705
17q21.1	2	chr17	39853423	G	A	0.0429045	0.00550336	0.994705
17q21.1	2	chr17	39853850	A	C	0.0429044	0.00550208	0.994703
17q21.1	2	chr17	39853851	A	G	0.0429044	0.00550208	0.994703
17q21.1	2	chr17	39854505	G	T	0.0429043	0.00550216	0.994703
17q21.1	2	chr17	39854506	C	T	0.0429043	0.00550216	0.994703
17q21.1	2	chr17	39854562	A	G	0.0429074	0.00554684	0.994555
17q21.1	2	chr17	39855013	T	C	0.0429043	0.00550223	0.994703
17q21.1	2	chr17	39855198	C	T	0.0429043	0.00550223	0.994703
17q21.1	2	chr17	39855456	T	C	0.0429044	0.00550285	0.994703
17q21.1	2	chr17	39856334	G	A	0.042904	0.00549736	0.994703
17q21.1	2	chr17	39856738	A	G	0.042904	0.00549738	0.994703
17q21.1	2	chr17	39857554	A	G	0.0429037	0.00549381	0.994703
17q21.1	2	chr17	39858063	T	C	0.0429036	0.00549247	0.994703
17q21.1	2	chr17	39858280	A	G	0.0429035	0.00549247	0.994703
17q21.1	2	chr17	39858452	G	A	0.0429035	0.00549249	0.994703
17q21.1	2	chr17	39858505	G	GT	0.0429035	0.00549182	0.994703
17q21.1	2	chr17	39858615	G	A	0.0429035	0.00549245	0.994703
17q21.1	2	chr17	39858807	G	T	0.0429035	0.00549245	0.994703
17q21.1	2	chr17	39858935	G	GACT	0.0429035	0.00549245	0.994703
17q21.1	2	chr17	39859264	T	C	0.0429035	0.00549247	0.994703
17q21.1	2	chr17	39860104	C	T	0.0429035	0.00549308	0.994703
17q21.1	2	chr17	39860812	T	A	0.042923	0.00529962	0.994673
17q21.1	2	chr17	39861060	ATAAAAAG	A	0.0429036	0.00549369	0.994703
17q21.1	2	chr17	39861527	C	T	0.0429036	0.0054943	0.994703
17q21.1	2	chr17	39862521	C	T	0.0429036	0.00549369	0.994703
17q21.1	2	chr17	39862550	A	C	0.0429036	0.00549427	0.994703
17q21.1	2	chr17	39862702	G	A	0.0429035	0.00550341	0.994701
17q21.1	2	chr17	39862714	C	T	0.0429035	0.00550341	0.994701
17q21.1	2	chr17	39862773	C	G	0.0429035	0.00550341	0.994701
17q21.1	2	chr17	39864864	G	C	0.0429035	0.00550254	0.994703
17q21.1	2	chr17	39866281	CA	C	0.0428777	0.0055139	0.994208
17q21.1	2	chr17	39866778	A	T	0.0428631	0.00548531	0.99353
17q21.1	2	chr17	39867188	T	G	0.0428613	0.00561394	0.992462
17q21.1	2	chr17	39868045	G	A	0.0428497	0.00542959	0.99266
17q21.1	2	chr17	39874814	G	A	0.0450217	0.00319105	0.942752
17q21.1	2	chr17	39875072	A	G	0.0450217	0.00319105	0.942752
17q21.1	2	chr17	39876252	G	A	0.0450217	0.00319105	0.942752
17q21.1	2	chr17	39877194	A	G	0.0450217	0.00319105	0.942752
17q21.1	2	chr17	39878797	C	T	0.0450217	0.00319105	0.942752
17q21.1	2	chr17	39879157	A	G	0.0450217	0.00319105	0.942752
17q21.1	2	chr17	39879453	GA	G	0.0450217	0.00319105	0.942752
17q21.1	2	chr17	39881306	A	T	0.0450217	0.00319105	0.942752
17q21.1	2	chr17	39883553	A	G	0.0450217	0.00319105	0.942752
17q21.1	2	chr17	39883940	G	A	0.0450217	0.00319105	0.942752
17q21.1	2	chr17	39888790	G	A	0.0452538	0.00347663	0.939093
17q21.1	2	chr17	39897636	T	C	0.0450218	0.00319163	0.94275
17q21.1	2	chr17	39899994	C	T	0.0450218	0.00319235	0.94275
17q21.1	2	chr17	39901313	C	T	0.0448911	0.00362828	0.939703
17q21.1	2	chr17	39901352	A	T	0.0450219	0.0031927	0.94275
17q21.1	2	chr17	39906044	T	TCTGCACTCATAGCA	0.045022	0.00319359	0.94275
17q21.1	2	chr17	39906485	C	A	0.045022	0.00319362	0.94275
17q21.1	2	chr17	39907573	C	A	0.0450892	0.00381992	0.941542
17q21.1	2	chr17	39907596	A	T	0.045022	0.00319404	0.94275
17q21.32	1	chr17	47285944	C	A	0.0660125	0.0112954	0.893299
17q21.32	1	chr17	47300344	C	CGT	0.0662661	0.116976	0.89164
17q21.32	1	chr17	47390237	T	C	0.0656939	0.137594	0.921999
17q21.32	1	chr17	47404476	TAA	T	0.0656995	0.138549	0.921992
17q21.32	1	chr17	47545324	G	A	0.0655966	0.22526	0.926071
17q21.32	1	chr17	47598559	A	G	0.0453202	0.0249021	0.635164
17q21.32	1	chr17	47733988	C	G	0.0683846	0.288721	1
17q21.32	1	chr17	48299611	C	T	0.0439999	0.00438587	0.491787
17q21.32	1	chr17	48387533	A	G	0.0440206	0.00417462	0.491069
19q13.2	1	chr19	41195623	C	A	0.465153	0.14696	0.749248
19q13.2	1	chr19	41197755	T	C	0.414119	0.309045	0.943983
19q13.2	1	chr19	41198399	T	C	0.427855	0.525468	1
22q12.3	1	chr22	37135077	C	T	0.490039	0.215502	1
22q12.3	1	chr22	37135396	G	A	0.496311	0.0925291	0.923317
22q12.3	1	chr22	37136625	T	C	0.485641	0.0500234	0.891786
22q12.3	1	chr22	37136659	C	T	0.495191	0.104767	0.823161
22q12.3	1	chr22	37137746	C	G	0.483352	0.020297	0.883493
22q12.3	1	chr22	37137755	G	C	0.484695	0.0230775	0.878636
22q12.3	1	chr22	37138907	G	A	0.460177	0.0497734	0.690918
22q12.3	1	chr22	37139908	A	G	0.463944	0.0765452	0.687707
22q12.3	1	chr22	37140682	A	ATGATGGT	0.46484	0.111848	0.684667
22q12.3	1	chr22	37141018	C	G	0.46347	0.143854	0.680841
22q12.3	1	chr22	37141474	T	C	0.465116	0.077245	0.683565

## Sheet: Supplementary Data 8
CRSsNP FinnGen R9 credible sets
Locus ID	cs	chromosome	position	allele1	allele2	a2_af_finngen	cs_specific_prob	lead_r2
5q22.1b	1	chr5	111062787	T	A	0.242936	0.0183131	0.530443
5q22.1b	1	chr5	111069301	A	C	0.304293	0.012968	0.915466
5q22.1b	1	chr5	111072304	C	T	0.304296	0.0107971	0.915196
5q22.1b	1	chr5	111092097	C	T	0.310796	0.0124867	0.950512
5q22.1b	1	chr5	111102129	A	AT	0.311907	0.0131428	0.948271
5q22.1b	1	chr5	111116386	A	G	0.303697	0.121081	0.984709
5q22.1b	1	chr5	111117246	G	A	0.303359	0.150235	0.985519
5q22.1b	1	chr5	111117378	A	G	0.304015	0.137829	0.982388
5q22.1b	1	chr5	111121460	C	T	0.303323	0.152452	0.985733
5q22.1b	1	chr5	111122718	G	A	0.300565	0.174258	1
5q22.1b	1	chr5	111122907	C	G	0.300658	0.146728	0.999698
9p24.1	1	chr9	6190076	A	C	0.14752	0.00497857	0.463272
9p24.1	1	chr9	6192796	T	C	0.238656	0.151976	0.809656
9p24.1	1	chr9	6193455	C	A	0.243926	0.0309001	0.803861
9p24.1	1	chr9	6197392	T	C	0.239671	0.0806371	0.814185
9p24.1	1	chr9	6208030	G	T	0.147084	0.00645222	0.462336
9p24.1	1	chr9	6209697	A	G	0.236728	0.0607988	0.829526
9p24.1	1	chr9	6210099	T	C	0.236795	0.110095	0.830335
9p24.1	1	chr9	6211452	CTGTTT	C	0.272696	0.274762	1
9p24.1	1	chr9	6213148	A	G	0.238037	0.0483135	0.835957
9p24.1	1	chr9	6213387	G	A	0.237893	0.0913123	0.834665
9p24.1	1	chr9	6213468	C	T	0.237744	0.0898464	0.831306

## Sheet: Supplementary Data 9
ASTCRSNP FinnGen R9 credible sets
Locus ID	cs	chromosome	position	allele1	allele2	a2_af_finngen	cs_specific_prob	lead_r2
2q12.1a	1	chr2	102308763	A	T	0.287703	0.00946944	0.886095
2q12.1a	1	chr2	102309330	G	C	0.287688	0.00935454	0.886125
2q12.1a	1	chr2	102319514	G	A	0.287687	0.00907521	0.88633
2q12.1a	1	chr2	102324549	G	A	0.28773	0.00925155	0.886313
2q12.1a	1	chr2	102330217	A	G	0.287686	0.00904297	0.886362
2q12.1a	1	chr2	102343821	C	G	0.273332	0.00945531	0.883485
2q12.1a	1	chr2	102349411	C	T	0.280411	0.0057063	0.920913
2q12.1a	1	chr2	102353347	C	T	0.280641	0.00969079	0.922424
2q12.1a	1	chr2	102354705	C	T	0.280664	0.00913937	0.922531
2q12.1a	1	chr2	102369352	C	T	0.280977	0.00728291	0.923242
2q12.1a	1	chr2	102369490	T	C	0.280734	0.0079297	0.923586
2q12.1a	1	chr2	102369694	G	A	0.28075	0.00743134	0.923506
2q12.1a	1	chr2	102375619	A	G	0.280777	0.0124726	0.927978
2q12.1a	1	chr2	102378424	A	G	0.280776	0.0125043	0.927974
2q12.1a	1	chr2	102378560	G	A	0.280776	0.0125043	0.927974
2q12.1a	1	chr2	102380345	C	T	0.280776	0.0125043	0.927974
2q12.1a	1	chr2	102380412	C	T	0.280776	0.0125043	0.927974
2q12.1a	1	chr2	102380714	A	T	0.280776	0.0125043	0.927974
2q12.1a	1	chr2	102381273	G	T	0.280776	0.0125043	0.927974
2q12.1a	1	chr2	102382852	A	G	0.280776	0.0125043	0.927974
2q12.1a	1	chr2	102384942	C	T	0.280774	0.0116556	0.92797
2q12.1a	1	chr2	102389927	A	G	0.280769	0.0126235	0.928055
2q12.1a	1	chr2	102391107	T	C	0.280756	0.0117073	0.928043
2q12.1a	1	chr2	102391232	G	GC	0.280507	0.0136119	0.927431
2q12.1a	1	chr2	102392509	C	G	0.280798	0.0130255	0.928057
2q12.1a	1	chr2	102394070	G	A	0.280765	0.0129702	0.928086
2q12.1a	1	chr2	102394128	C	A	0.280766	0.0126573	0.928091
2q12.1a	1	chr2	102396214	C	T	0.287073	0.00557491	0.899275
2q12.1a	1	chr2	102397502	A	C	0.280825	0.0119521	0.927905
2q12.1a	1	chr2	102397503	G	C	0.280823	0.0120267	0.92791
2q12.1a	1	chr2	102397842	T	G	0.280755	0.0116592	0.928082
2q12.1a	1	chr2	102399458	C	T	0.280765	0.0128255	0.928091
2q12.1a	1	chr2	102401617	C	G	0.280712	0.0120632	0.928047
2q12.1a	1	chr2	102403322	G	A	0.280768	0.0126462	0.928107
2q12.1a	1	chr2	102407871	G	A	0.280796	0.0131924	0.928001
2q12.1a	1	chr2	102408278	T	A	0.280754	0.0131328	0.928132
2q12.1a	1	chr2	102412705	A	T	0.280751	0.0121236	0.928328
2q12.1a	1	chr2	102420217	C	T	0.280751	0.0120903	0.928332
2q12.1a	1	chr2	102427279	T	A	0.288543	0.0197512	0.990365
2q12.1a	1	chr2	102431342	C	T	0.288555	0.0181876	0.990475
2q12.1a	1	chr2	102431697	G	A	0.288561	0.0189959	0.990407
2q12.1a	1	chr2	102434402	A	AATG	0.288553	0.0153925	0.990972
2q12.1a	1	chr2	102434684	A	G	0.28848	0.0121253	0.990706
2q12.1a	1	chr2	102435098	T	C	0.288552	0.0158948	0.991002
2q12.1a	1	chr2	102436681	GA	G	0.288646	0.0131461	0.991104
2q12.1a	1	chr2	102438960	G	A	0.28858	0.0134639	0.991124
2q12.1a	1	chr2	102439201	C	T	0.28858	0.0135428	0.99113
2q12.1a	1	chr2	102439636	A	G	0.288571	0.0122393	0.991267
2q12.1a	1	chr2	102440074	A	C	0.288571	0.01225	0.991271
2q12.1a	1	chr2	102440699	C	T	0.288571	0.0122968	0.991279
2q12.1a	1	chr2	102442343	C	T	0.288499	0.0144044	0.991034
2q12.1a	1	chr2	102442745	A	AT	0.288618	0.0124886	0.991315
2q12.1a	1	chr2	102442777	T	G	0.288574	0.0124219	0.991329
2q12.1a	1	chr2	102443840	T	C	0.28859	0.0123889	0.991347
2q12.1a	1	chr2	102444391	G	A	0.288563	0.0134037	0.991327
2q12.1a	1	chr2	102444687	G	A	0.288564	0.0133858	0.991335
2q12.1a	1	chr2	102444826	G	A	0.288533	0.0138821	0.991289
2q12.1a	1	chr2	102445656	A	G	0.288578	0.0125053	0.991381
2q12.1a	1	chr2	102446294	T	A	0.288579	0.0125243	0.991389
2q12.1a	1	chr2	102450683	G	A	0.288688	0.0135782	0.991912
2q12.1a	1	chr2	102458191	T	C	0.288687	0.013674	0.991922
2q12.1a	1	chr2	102458921	G	C	0.287761	0.0195213	0.996198
2q12.1a	1	chr2	102462870	C	T	0.287791	0.0193888	0.996258
2q12.1a	1	chr2	102470923	C	T	0.288394	0.0186637	0.99906
2q12.1a	1	chr2	102472057	A	C	0.288608	0.0303777	0.99986
2q12.1a	1	chr2	102473219	C	T	0.288597	0.0319388	0.999866
2q12.1a	1	chr2	102473668	C	T	0.288609	0.0303742	0.999878
2q12.1a	1	chr2	102474542	C	T	0.288693	0.0263099	0.999746
2q12.1a	1	chr2	102475081	A	G	0.28861	0.0320442	1
2q12.1a	2	chr2	102261648	C	T	0.152837	0.181118	1
2q12.1a	2	chr2	102275879	G	A	0.152757	0.143252	0.999002
2q12.1a	2	chr2	102297754	A	G	0.158703	0.0882964	0.932607
2q12.1a	2	chr2	102299506	A	AT	0.159059	0.0390448	0.929439
2q12.1a	2	chr2	102300779	C	T	0.161652	0.0128294	0.911221
2q12.1a	2	chr2	102308155	C	T	0.161653	0.0128404	0.911143
2q12.1a	2	chr2	102308975	C	T	0.161653	0.0128404	0.911143
2q12.1a	2	chr2	102315074	C	T	0.161654	0.0131028	0.911108
2q12.1a	2	chr2	102315152	T	C	0.161654	0.0131051	0.911108
2q12.1a	2	chr2	102315303	A	AC	0.161593	0.0130578	0.910948
2q12.1a	2	chr2	102316052	G	T	0.162026	0.0137288	0.909
2q12.1a	2	chr2	102318514	C	T	0.161655	0.0134848	0.911091
2q12.1a	2	chr2	102319699	T	A	0.158817	0.0443542	0.930592
2q12.1a	2	chr2	102321084	C	T	0.161655	0.0139433	0.911066
2q12.1a	2	chr2	102321423	C	T	0.161655	0.0139625	0.911066
2q12.1a	2	chr2	102323340	AT	A	0.161826	0.0128033	0.910801
2q12.1a	2	chr2	102324577	G	A	0.161655	0.0140388	0.911059
2q12.1a	2	chr2	102324851	G	A	0.161655	0.0140388	0.911059
2q12.1a	2	chr2	102326325	C	T	0.161655	0.0140605	0.911059
2q12.1a	2	chr2	102327321	A	C	0.161655	0.0140607	0.911059
2q12.1a	2	chr2	102327786	T	G	0.161655	0.014062	0.911059
2q12.1a	2	chr2	102328136	A	T	0.161655	0.0140655	0.911059
2q12.1a	2	chr2	102337157	G	T	0.161621	0.0137621	0.90975
2q12.1a	2	chr2	102337753	G	A	0.161554	0.0145288	0.909553
2q12.1a	2	chr2	102338193	C	T	0.161071	0.00938943	0.905944
2q12.1a	2	chr2	102338596	G	C	0.161888	0.0113299	0.907881
2q12.1a	2	chr2	102338622	G	A	0.161893	0.0114708	0.907898
2q12.1a	2	chr2	102340888	C	T	0.161894	0.0117269	0.907315
2q12.1a	2	chr2	102343750	T	A	0.169363	0.100824	0.85366
2q12.1a	2	chr2	102350089	A	G	0.161491	0.00839687	0.903994
2q12.1a	2	chr2	102357868	G	A	0.16121	0.0149421	0.901695
2q12.1a	2	chr2	102365573	G	T	0.161183	0.0142944	0.901476
2q12.1a	2	chr2	102380591	C	T	0.164975	0.0109143	0.86852
2q12.1a	2	chr2	102392952	A	G	0.164824	0.0106698	0.868233
2q13	1	chr2	111104261	G	A	0.105319	0.199627	0.999246
2q13	1	chr2	111111024	TTGAG	T	0.105431	0.237766	1
2q13	1	chr2	111117122	G	T	0.1081	0.0423209	0.972419
2q13	1	chr2	111118962	T	C	0.108281	0.0417744	0.971983
2q13	1	chr2	111119036	G	C	0.0958954	0.123989	0.849846
2q13	1	chr2	111130177	T	G	0.10826	0.0319241	0.971045
2q13	1	chr2	111130466	G	A	0.108231	0.0349483	0.971319
2q13	1	chr2	111137297	C	T	0.107821	0.044906	0.969431
2q13	1	chr2	111142983	T	C	0.108001	0.0437983	0.968984
2q13	1	chr2	111150990	C	T	0.107856	0.0396228	0.969668
2q13	1	chr2	111159291	A	C	0.10816	0.0418084	0.967459
2q13	1	chr2	111165509	G	GT	0.108063	0.0399952	0.967679
2q13	1	chr2	111183035	T	C	0.118899	0.0430385	0.8585
2q37.3	1	chr2	241759225	G	A	0.216859	0.956642	1
3p25.2	1	chr3	12293492	G	A	0.445831	0.234574	0.996944
3p25.2	1	chr3	12293582	G	A	0.445059	0.35948	1
3p25.2	1	chr3	12293713	A	G	0.445033	0.358686	0.999992
3q28	1	chr3	188299034	G	C	0.432077	0.382112	0.996697
3q28	1	chr3	188301747	A	G	0.431721	0.547563	1
3q28	1	chr3	188311187	G	GCT	0.200025	0.00530882	0.331159
3q28	1	chr3	188314025	T	C	0.20028	0.00495786	0.331805
3q28	1	chr3	188316338	G	A	0.200281	0.00489414	0.331788
3q28	1	chr3	188325444	A	T	0.24209	0.00521749	0.295978
3q28	2	chr3	187969286	A	C	0.368283	0.135941	0.976158
3q28	2	chr3	187970647	T	C	0.368342	0.145636	0.976486
3q28	2	chr3	187971557	C	T	0.368923	0.143844	0.978877
3q28	2	chr3	187971597	A	G	0.368923	0.143701	0.978879
3q28	2	chr3	187973277	GA	G	0.36889	0.144058	0.979083
3q28	2	chr3	187985690	T	C	0.365197	0.158212	1
3q28	2	chr3	187992185	A	G	0.459274	0.0142071	0.673281
3q28	2	chr3	188001685	G	A	0.457684	0.0142857	0.666096
3q28	2	chr3	188003519	A	G	0.457676	0.0150575	0.666057
3q28	2	chr3	188010871	G	A	0.469506	0.0142606	0.634255
3q28	2	chr3	188011274	A	G	0.4694	0.0108239	0.634705
3q28	2	chr3	188014581	G	C	0.46947	0.0113502	0.634581
5p13.2	1	chr5	35837132	G	A	0.394807	0.180916	0.999058
5p13.2	1	chr5	35841347	A	G	0.395059	0.187827	0.999642
5p13.2	1	chr5	35843730	C	G	0.395058	0.188149	0.99979
5p13.2	1	chr5	35844023	G	A	0.395084	0.19734	0.999832
5p13.2	1	chr5	35846713	G	T	0.395172	0.214177	1
5q22.1b	1	chr5	111066174	T	C	0.245479	1	1
5q22.1b	2	chr5	111069977	A	G	0.486866	0.1219	0.998632
5q22.1b	2	chr5	111071044	C	T	0.487042	0.145775	0.99887
5q22.1b	2	chr5	111073369	C	G	0.487121	0.173288	0.99925
5q22.1b	2	chr5	111077791	G	A	0.487384	0.163355	0.998185
5q22.1b	2	chr5	111080170	A	T	0.486873	0.194383	1
5q22.1b	2	chr5	111091630	C	T	0.477496	0.0276891	0.959961
5q22.1b	2	chr5	111091649	G	A	0.477496	0.0276549	0.959961
5q22.1b	2	chr5	111097400	A	G	0.476632	0.0136701	0.9564
5q22.1b	2	chr5	111102658	A	G	0.476306	0.0129813	0.955434
5q22.1b	2	chr5	111105740	T	C	0.47663	0.0149426	0.956196
5q22.1b	2	chr5	111105834	G	A	0.476602	0.0142498	0.956153
5q22.1b	2	chr5	111107529	C	T	0.47647	0.0179244	0.956427
5q22.1b	2	chr5	111107582	A	G	0.476454	0.0185589	0.956416
5q22.1b	2	chr5	111116617	CT	C	0.476615	0.0146871	0.955839
5q31.1b	1	chr5	132461855	A	G	0.464657	0.994173	1
5q31.1b	2	chr5	132549181	G	A	0.266616	0.00431198	0.853414
5q31.1b	2	chr5	132549548	G	C	0.263845	0.01917	0.865916
5q31.1b	2	chr5	132550038	TTA	T	0.266629	0.00456033	0.85348
5q31.1b	2	chr5	132565533	A	G	0.257514	0.00420375	0.895007
5q31.1b	2	chr5	132565805	T	G	0.257363	0.00477779	0.895726
5q31.1b	2	chr5	132579521	G	A	0.257374	0.00655883	0.896853
5q31.1b	2	chr5	132579625	T	C	0.257484	0.00597248	0.896353
5q31.1b	2	chr5	132581226	G	C	0.262864	0.00589706	0.872085
5q31.1b	2	chr5	132581248	A	C	0.262894	0.0059535	0.871514
5q31.1b	2	chr5	132581658	A	G	0.262974	0.0053777	0.871609
5q31.1b	2	chr5	132582752	T	G	0.257492	0.00558042	0.897389
5q31.1b	2	chr5	132584189	T	A	0.257574	0.00464411	0.896762
5q31.1b	2	chr5	132584538	G	A	0.257464	0.0050989	0.897262
5q31.1b	2	chr5	132586193	T	C	0.262974	0.00464618	0.872535
5q31.1b	2	chr5	132589482	A	C	0.262954	0.00502791	0.872474
5q31.1b	2	chr5	132589495	T	C	0.263084	0.00423838	0.872059
5q31.1b	2	chr5	132616304	T	C	0.25768	0.00485873	0.898251
5q31.1b	2	chr5	132616706	G	A	0.257644	0.00464915	0.898162
5q31.1b	2	chr5	132617612	AAG	A	0.257644	0.00466173	0.898171
5q31.1b	2	chr5	132617735	C	T	0.257644	0.00466321	0.898173
5q31.1b	2	chr5	132619422	CAG	C	0.256895	0.00898474	0.901814
5q31.1b	2	chr5	132625375	C	T	0.257609	0.00472604	0.898473
5q31.1b	2	chr5	132625457	G	A	0.257624	0.00465027	0.898461
5q31.1b	2	chr5	132626157	C	T	0.257603	0.00443988	0.898406
5q31.1b	2	chr5	132626278	C	T	0.257603	0.00443977	0.898408
5q31.1b	2	chr5	132626744	CTG	C	0.257603	0.00443831	0.898414
5q31.1b	2	chr5	132629417	C	T	0.257647	0.00447781	0.898255
5q31.1b	2	chr5	132629487	G	A	0.257676	0.00459567	0.898003
5q31.1b	2	chr5	132629914	C	T	0.257161	0.00853249	0.902532
5q31.1b	2	chr5	132631281	G	A	0.257615	0.00473084	0.898598
5q31.1b	2	chr5	132631296	T	G	0.257808	0.00530883	0.899021
5q31.1b	2	chr5	132631848	G	A	0.254916	0.0238374	0.913045
5q31.1b	2	chr5	132632917	G	A	0.257884	0.0047873	0.899115
5q31.1b	2	chr5	132633253	T	C	0.257896	0.00453985	0.899
5q31.1b	2	chr5	132634182	T	C	0.257607	0.00579065	0.898298
5q31.1b	2	chr5	132636210	C	T	0.257552	0.00538196	0.89852
5q31.1b	2	chr5	132636566	C	G	0.257897	0.00424384	0.898979
5q31.1b	2	chr5	132637485	A	G	0.257953	0.00459363	0.898611
5q31.1b	2	chr5	132637690	A	G	0.257602	0.00641447	0.898353
5q31.1b	2	chr5	132638371	T	A	0.257552	0.00543822	0.898613
5q31.1b	2	chr5	132638485	AC	A	0.25735	0.00541386	0.899191
5q31.1b	2	chr5	132641435	C	T	0.257487	0.00578705	0.898844
5q31.1b	2	chr5	132646431	T	A	0.257689	0.00517818	0.899442
5q31.1b	2	chr5	132646679	C	T	0.257568	0.00489547	0.899707
5q31.1b	2	chr5	132646823	T	A	0.257656	0.00574937	0.899609
5q31.1b	2	chr5	132647734	G	A	0.248662	0.0163054	0.942709
5q31.1b	2	chr5	132648366	A	G	0.247758	0.0275153	0.949247
5q31.1b	2	chr5	132650296	TA	T	0.257648	0.005535	0.899191
5q31.1b	2	chr5	132650298	A	T	0.246747	0.0523754	0.952428
5q31.1b	2	chr5	132651233	A	T	0.246869	0.0421796	0.951524
5q31.1b	2	chr5	132652723	G	A	0.259361	0.00524988	0.909343
5q31.1b	2	chr5	132654688	C	CA	0.25728	0.00420438	0.929784
5q31.1b	2	chr5	132655393	T	C	0.257219	0.00477959	0.930031
5q31.1b	2	chr5	132655964	C	T	0.246965	0.0615924	0.976326
5q31.1b	2	chr5	132656189	C	T	0.243347	0.435971	1
5q31.1b	2	chr5	132656717	A	C	0.250676	0.0315391	0.962498
5q31.1c	1	chr5	134115992	C	A	0.100731	0.534608	1
5q31.1c	1	chr5	134284275	C	T	0.0968537	0.444211	0.947636
5q31.3	1	chr5	142109462	G	T	0.342943	0.00534691	0.782678
5q31.3	1	chr5	142109741	A	G	0.342943	0.00535372	0.782678
5q31.3	1	chr5	142109816	G	C	0.342943	0.00535463	0.782678
5q31.3	1	chr5	142110103	GCGGC	G	0.342943	0.00536308	0.78268
5q31.3	1	chr5	142110288	C	T	0.342943	0.00536582	0.78268
5q31.3	1	chr5	142110356	C	T	0.342943	0.00536718	0.78268
5q31.3	1	chr5	142110526	T	C	0.342973	0.0053774	0.78268
5q31.3	1	chr5	142111022	G	A	0.342939	0.00544426	0.782678
5q31.3	1	chr5	142112420	C	T	0.342953	0.00552043	0.782664
5q31.3	1	chr5	142114049	T	C	0.342947	0.00536729	0.782678
5q31.3	1	chr5	142114120	A	G	0.342947	0.00536639	0.782678
5q31.3	1	chr5	142115154	T	G	0.342947	0.00536133	0.782676
5q31.3	1	chr5	142115369	C	T	0.342948	0.00535654	0.782676
5q31.3	1	chr5	142115527	T	C	0.343022	0.00536227	0.782563
5q31.3	1	chr5	142115574	T	C	0.342948	0.00535878	0.782676
5q31.3	1	chr5	142116150	T	C	0.342916	0.00531303	0.782894
5q31.3	1	chr5	142116525	G	T	0.342948	0.00535564	0.782676
5q31.3	1	chr5	142116899	T	C	0.34295	0.00534908	0.782675
5q31.3	1	chr5	142118085	A	G	0.342953	0.00539774	0.782671
5q31.3	1	chr5	142119067	T	A	0.342953	0.0053343	0.782673
5q31.3	1	chr5	142119476	A	G	0.342953	0.00533067	0.782673
5q31.3	1	chr5	142120871	A	C	0.342958	0.00512645	0.782646
5q31.3	1	chr5	142121139	T	C	0.342954	0.00532538	0.782671
5q31.3	1	chr5	142121943	C	T	0.342956	0.00532059	0.782669
5q31.3	1	chr5	142122097	T	G	0.29002	0.117023	1
5q31.3	1	chr5	142122206	G	A	0.342955	0.00532509	0.782673
5q31.3	1	chr5	142122470	G	T	0.342885	0.00540537	0.782892
5q31.3	1	chr5	142123244	T	C	0.342956	0.00531718	0.782669
5q31.3	1	chr5	142123494	T	C	0.342956	0.00531718	0.782669
5q31.3	1	chr5	142124274	A	G	0.342956	0.00531763	0.782669
5q31.3	1	chr5	142124305	T	A	0.342956	0.00531763	0.782669
5q31.3	1	chr5	142125426	A	G	0.342956	0.00531762	0.782669
5q31.3	1	chr5	142125897	T	A	0.342957	0.00514957	0.782761
5q31.3	1	chr5	142126990	GA	G	0.343623	0.00632465	0.781704
5q31.3	1	chr5	142127050	T	G	0.342956	0.00531763	0.782669
5q31.3	1	chr5	142127346	C	T	0.342956	0.00531763	0.782669
5q31.3	1	chr5	142128923	T	G	0.342956	0.00531404	0.782669
5q31.3	1	chr5	142129717	G	A	0.290017	0.115431	0.999996
5q31.3	1	chr5	142129868	A	G	0.342972	0.00607515	0.782252
5q31.3	1	chr5	142129972	A	G	0.343254	0.00507381	0.781866
5q31.3	1	chr5	142130032	G	A	0.342948	0.00550245	0.782655
5q31.3	1	chr5	142131189	A	G	0.342956	0.00531001	0.782669
5q31.3	1	chr5	142133453	G	A	0.29001	0.114135	0.99997
5q31.3	1	chr5	142133639	A	T	0.342948	0.00525626	0.78265
5q31.3	1	chr5	142134126	C	G	0.342921	0.00528756	0.782614
5q31.3	1	chr5	142134289	T	C	0.342893	0.00597054	0.781746
5q31.3	1	chr5	142134401	C	T	0.343332	0.00623376	0.779207
5q31.3	1	chr5	142134462	A	G	0.342949	0.00525658	0.78265
5q31.3	1	chr5	142135017	T	C	0.342921	0.00537206	0.782609
5q31.3	1	chr5	142135169	C	CAG	0.342978	0.00528347	0.782645
5q31.3	1	chr5	142135999	C	T	0.342949	0.00525393	0.78265
5q31.3	1	chr5	142136914	ATTAGCCG	A	0.342952	0.00530137	0.782645
5q31.3	1	chr5	142138100	G	C	0.342949	0.0052522	0.782652
5q31.3	1	chr5	142139375	A	AAGG	0.342968	0.00526761	0.78265
5q31.3	1	chr5	142139731	G	C	0.342949	0.0052504	0.782652
5q31.3	1	chr5	142141894	A	G	0.342906	0.00520801	0.782484
5q31.3	1	chr5	142142648	C	T	0.342933	0.00505463	0.782579
5q31.3	1	chr5	142143435	C	T	0.342844	0.00656843	0.781486
5q31.3	1	chr5	142145047	C	T	0.290021	0.114485	0.999692
5q31.3	1	chr5	142145181	C	G	0.342906	0.0052036	0.782484
5q31.3	1	chr5	142145415	G	C	0.342906	0.00520316	0.782484
5q31.3	1	chr5	142145740	A	G	0.342906	0.00520491	0.782484
5q31.3	1	chr5	142146492	C	A	0.342889	0.00576671	0.781541
5q31.3	1	chr5	142149394	C	T	0.342863	0.00519242	0.78237
5q31.3	1	chr5	142151131	G	C	0.342908	0.00516474	0.782478
5q31.3	1	chr5	142153497	A	G	0.342909	0.00514432	0.782475
5q31.3	1	chr5	142169971	C	T	0.250998	0.0207875	0.73665
5q31.3	1	chr5	142171563	T	C	0.250947	0.0226359	0.7363
5q31.3	1	chr5	142171639	T	TA	0.251474	0.0239103	0.734872
5q31.3	1	chr5	142171888	A	G	0.250943	0.0223874	0.736305
5q31.3	1	chr5	142172745	A	G	0.250942	0.0225312	0.736262
5q31.3	1	chr5	142173180	G	T	0.250943	0.0223752	0.736238
5q31.3	1	chr5	142173729	G	A	0.250941	0.0227008	0.736209
6q15	1	chr6	90128956	G	A	0.241394	0.00921897	0.830052
6q15	1	chr6	90140445	T	C	0.250315	0.0142364	0.891546
6q15	1	chr6	90142539	T	G	0.250038	0.0146611	0.892989
6q15	1	chr6	90145610	G	A	0.251084	0.00986411	0.896178
6q15	1	chr6	90147159	G	T	0.250797	0.0116393	0.898323
6q15	1	chr6	90147309	T	C	0.250887	0.0137219	0.8994
6q15	1	chr6	90155151	T	C	0.250685	0.0122132	0.903057
6q15	1	chr6	90156508	T	A	0.250687	0.0124377	0.903429
6q15	1	chr6	90161868	G	A	0.250991	0.0131135	0.902848
6q15	1	chr6	90173806	T	C	0.251605	0.0112089	0.908604
6q15	1	chr6	90177105	C	T	0.25154	0.0106118	0.908815
6q15	1	chr6	90193089	A	T	0.25223	0.017082	0.914802
6q15	1	chr6	90225664	A	G	0.264667	0.00713541	0.858788
6q15	1	chr6	90231570	C	T	0.239049	0.033202	0.977462
6q15	1	chr6	90235112	C	T	0.264356	0.0166472	0.857461
6q15	1	chr6	90236760	T	C	0.264955	0.015002	0.860637
6q15	1	chr6	90237090	A	C	0.251175	0.0102446	0.924671
6q15	1	chr6	90237621	GT	G	0.264398	0.0155413	0.857706
6q15	1	chr6	90238148	C	T	0.251178	0.0102781	0.924694
6q15	1	chr6	90238374	G	C	0.25059	0.0113016	0.921598
6q15	1	chr6	90238757	A	G	0.251179	0.0102988	0.924711
6q15	1	chr6	90240909	C	T	0.251153	0.010832	0.924605
6q15	1	chr6	90241520	C	T	0.250554	0.0108902	0.921646
6q15	1	chr6	90246276	A	G	0.250491	0.00976941	0.938417
6q15	1	chr6	90246690	A	G	0.250491	0.00977871	0.938417
6q15	1	chr6	90248783	G	A	0.250308	0.00992863	0.938045
6q15	1	chr6	90253895	A	AT	0.250501	0.00949979	0.93843
6q15	1	chr6	90255452	A	G	0.250492	0.00942227	0.938432
6q15	1	chr6	90256696	A	C	0.250545	0.0135846	0.937524
6q15	1	chr6	90257478	G	A	0.250461	0.0100192	0.938263
6q15	1	chr6	90258306	C	A	0.250461	0.0100236	0.938265
6q15	1	chr6	90259502	T	C	0.250493	0.00988434	0.938424
6q15	1	chr6	90260493	A	G	0.25046	0.0100897	0.938405
6q15	1	chr6	90263440	C	A	0.250482	0.015012	0.937417
6q15	1	chr6	90266271	C	T	0.250462	0.0106666	0.938262
6q15	1	chr6	90266515	T	C	0.250467	0.0107988	0.938256
6q15	1	chr6	90266890	G	A	0.250462	0.0106347	0.938265
6q15	1	chr6	90268664	T	C	0.239302	0.0669874	0.996553
6q15	1	chr6	90270429	C	T	0.250456	0.0105743	0.938322
6q15	1	chr6	90270626	C	G	0.250456	0.0105878	0.938325
6q15	1	chr6	90271600	T	G	0.25046	0.010842	0.938358
6q15	1	chr6	90271938	C	T	0.250699	0.011262	0.937471
6q15	1	chr6	90272668	T	C	0.239221	0.0732009	0.99694
6q15	1	chr6	90274131	A	T	0.250486	0.0106358	0.938694
6q15	1	chr6	90275479	A	T	0.250482	0.011544	0.938916
6q15	1	chr6	90276634	A	G	0.250448	0.0132971	0.939
6q15	1	chr6	90276840	A	G	0.25047	0.0127273	0.939112
6q15	1	chr6	90276967	G	A	0.250398	0.0124279	0.939077
6q15	1	chr6	90277030	T	C	0.250468	0.0128808	0.939133
6q15	1	chr6	90277793	C	G	0.250324	0.0125693	0.940991
6q15	1	chr6	90296508	G	A	0.239076	0.0853275	1
6q15	1	chr6	90298308	C	A	0.239081	0.0617485	0.999574
6q15	1	chr6	90301954	C	T	0.23917	0.0473874	0.998962
6q15	1	chr6	90303148	C	T	0.239212	0.0394562	0.997845
8q21.13	1	chr8	80346870	A	G	0.346321	0.00202522	0.824232
8q21.13	1	chr8	80347211	G	A	0.346257	0.00191974	0.824108
8q21.13	1	chr8	80347591	T	C	0.319998	0.0121645	0.927943
8q21.13	1	chr8	80347642	C	T	0.346321	0.00206515	0.824183
8q21.13	1	chr8	80347816	A	T	0.346502	0.0020531	0.824074
8q21.13	1	chr8	80348803	T	C	0.346317	0.00212405	0.82446
8q21.13	1	chr8	80348829	C	T	0.346307	0.00212308	0.824448
8q21.13	1	chr8	80350661	A	G	0.320407	0.0118294	0.930652
8q21.13	1	chr8	80351727	C	A	0.320407	0.0118192	0.930652
8q21.13	1	chr8	80352857	A	T	0.320407	0.0118146	0.930652
8q21.13	1	chr8	80352911	C	T	0.348327	0.001982	0.818252
8q21.13	1	chr8	80353593	G	A	0.320407	0.0118138	0.930652
8q21.13	1	chr8	80355001	G	A	0.320407	0.0118045	0.930652
8q21.13	1	chr8	80355471	A	G	0.320407	0.0118053	0.930652
8q21.13	1	chr8	80355791	C	T	0.322193	0.013976	0.924015
8q21.13	1	chr8	80355793	CGT	C	0.322189	0.0140648	0.924021
8q21.13	1	chr8	80355920	T	C	0.320406	0.0118593	0.93065
8q21.13	1	chr8	80356529	A	G	0.320406	0.0118593	0.93065
8q21.13	1	chr8	80356564	T	C	0.347715	0.00166678	0.822371
8q21.13	1	chr8	80359197	T	C	0.320404	0.0121634	0.930532
8q21.13	1	chr8	80360900	T	A	0.320407	0.0117889	0.930652
8q21.13	1	chr8	80360975	A	G	0.320332	0.011757	0.930608
8q21.13	1	chr8	80362103	A	G	0.320335	0.0108209	0.930515
8q21.13	1	chr8	80362141	G	GTT	0.349407	0.00183117	0.819691
8q21.13	1	chr8	80363417	T	C	0.320407	0.0118049	0.930665
8q21.13	1	chr8	80363600	A	G	0.320276	0.010577	0.930359
8q21.13	1	chr8	80363878	G	A	0.320407	0.0118083	0.930669
8q21.13	1	chr8	80365134	A	C	0.320408	0.0118407	0.930698
8q21.13	1	chr8	80366650	G	A	0.320388	0.0122431	0.930853
8q21.13	1	chr8	80368261	T	C	0.311317	0.0437587	0.971131
8q21.13	1	chr8	80368431	A	C	0.347735	0.00162953	0.822796
8q21.13	1	chr8	80368543	A	G	0.347731	0.00163701	0.822803
8q21.13	1	chr8	80370162	A	G	0.347461	0.00168535	0.82172
8q21.13	1	chr8	80371141	A	C	0.31118	0.0518948	0.970964
8q21.13	1	chr8	80372904	G	T	0.308451	0.0546207	0.99887
8q21.13	1	chr8	80373252	C	T	0.344884	0.00187926	0.846391
8q21.13	1	chr8	80373524	T	C	0.344902	0.00181426	0.846371
8q21.13	1	chr8	80373657	C	A	0.344871	0.0019553	0.846435
8q21.13	1	chr8	80374063	G	T	0.2478	0.00617146	0.739696
8q21.13	1	chr8	80374940	T	C	0.308446	0.0566952	0.998956
8q21.13	1	chr8	80376399	A	G	0.308458	0.0576606	0.998852
8q21.13	1	chr8	80376499	A	T	0.344873	0.00199564	0.846503
8q21.13	1	chr8	80376690	G	T	0.308453	0.056605	0.99898
8q21.13	1	chr8	80377390	G	T	0.308217	0.0694705	1
8q21.13	1	chr8	80377552	A	G	0.30846	0.0559485	0.998986
8q21.13	1	chr8	80379410	G	A	0.308621	0.0536547	0.998297
8q21.13	1	chr8	80379644	T	C	0.345042	0.00186486	0.845971
8q21.13	1	chr8	80379973	A	T	0.345042	0.00188037	0.845982
8q21.13	1	chr8	80380300	G	A	0.345	0.00180775	0.845857
8q21.13	1	chr8	80380364	A	C	0.308621	0.0534311	0.998295
8q21.13	1	chr8	80382269	T	C	0.34505	0.00187654	0.845969
8q21.13	1	chr8	80382467	C	T	0.345052	0.00188014	0.84596
8q21.13	1	chr8	80382989	G	A	0.345301	0.00205276	0.844982
8q21.13	1	chr8	80383509	G	T	0.308927	0.0597938	0.997046
8q21.13	1	chr8	80384604	C	A	0.34532	0.00201057	0.845021
8q21.13	1	chr8	80385922	A	G	0.3455	0.00201364	0.844912
8q21.13	1	chr8	80386149	C	T	0.345316	0.00201524	0.845026
8q21.13	1	chr8	80386214	C	A	0.34532	0.00200252	0.845021
8q21.13	1	chr8	80386408	G	T	0.248285	0.00622973	0.738022
8q21.13	1	chr8	80386543	C	T	0.34532	0.00200198	0.845021
8q21.13	1	chr8	80387368	A	G	0.345344	0.00198523	0.844951
8q21.13	1	chr8	80388446	G	A	0.345307	0.00200059	0.844975
8q21.13	1	chr8	80390804	G	A	0.344989	0.00267011	0.843348
8q21.13	1	chr8	80392261	G	A	0.242948	0.00403981	0.711533
8q21.13	1	chr8	80392341	A	G	0.382156	0.00333854	0.683236
8q21.13	1	chr8	80392531	C	T	0.392509	0.00277639	0.631575
8q21.13	1	chr8	80392532	G	A	0.239426	0.00265607	0.697923
8q21.13	1	chr8	80400042	T	C	0.343634	0.00392756	0.766369
8q21.13	1	chr8	80402757	T	G	0.344789	0.00484004	0.760674
8q21.13	1	chr8	80403255	A	G	0.344763	0.00506438	0.760375
9p24.1	1	chr9	6192796	T	C	0.239756	0.756666	1
9p24.1	1	chr9	6197392	T	C	0.240769	0.114675	0.992598
9p24.1	1	chr9	6209697	A	G	0.237814	0.0398267	0.975462
9p24.1	1	chr9	6210099	T	C	0.237879	0.032975	0.97645
9p24.1	1	chr9	6213148	A	G	0.239117	0.0264103	0.96913
9p24.1	2	chr9	6051924	T	G	0.174813	0.00437525	0.866577
9p24.1	2	chr9	6072597	T	C	0.174531	0.00639111	0.886426
9p24.1	2	chr9	6073013	C	G	0.174531	0.00641493	0.886439
9p24.1	2	chr9	6073194	T	C	0.174531	0.00641443	0.886458
9p24.1	2	chr9	6074494	T	C	0.175326	0.00400435	0.891176
9p24.1	2	chr9	6076823	T	C	0.175715	0.00654411	0.888384
9p24.1	2	chr9	6076844	A	G	0.175638	0.00906534	0.888906
9p24.1	2	chr9	6078146	C	T	0.175976	0.00530777	0.88675
9p24.1	2	chr9	6078614	C	T	0.175909	0.00712327	0.88724
9p24.1	2	chr9	6078991	T	C	0.175648	0.00936515	0.888955
9p24.1	2	chr9	6080998	C	G	0.175681	0.00602777	0.891023
9p24.1	2	chr9	6081804	G	T	0.17552	0.00959013	0.879079
9p24.1	2	chr9	6085078	T	G	0.158704	0.00980942	0.991168
9p24.1	2	chr9	6086695	A	C	0.159818	0.0156952	0.99892
9p24.1	2	chr9	6087252	T	G	0.159816	0.015153	0.999036
9p24.1	2	chr9	6088398	T	G	0.1599	0.0171995	0.999724
9p24.1	2	chr9	6088525	T	C	0.159871	0.0172173	0.999674
9p24.1	2	chr9	6088628	G	A	0.15984	0.0152409	0.999584
9p24.1	2	chr9	6088815	A	C	0.159903	0.0172545	0.999758
9p24.1	2	chr9	6090160	G	T	0.159859	0.0124454	0.99913
9p24.1	2	chr9	6090704	A	G	0.159953	0.0141175	0.9998
9p24.1	2	chr9	6090989	C	G	0.159959	0.0140315	0.999816
9p24.1	2	chr9	6091048	A	C	0.159935	0.0174032	0.999968
9p24.1	2	chr9	6091302	G	GA	0.161016	0.0173479	0.990907
9p24.1	2	chr9	6091565	C	T	0.159961	0.0141334	0.999826
9p24.1	2	chr9	6091996	C	T	0.159964	0.0140934	0.999828
9p24.1	2	chr9	6092089	T	G	0.159965	0.0141016	0.99983
9p24.1	2	chr9	6092154	G	A	0.159974	0.013895	0.999816
9p24.1	2	chr9	6092395	T	G	0.159965	0.0140902	0.99983
9p24.1	2	chr9	6092399	T	C	0.159965	0.0140752	0.99983
9p24.1	2	chr9	6092757	G	A	0.159965	0.01408	0.99983
9p24.1	2	chr9	6092804	T	A	0.160013	0.0140673	0.999816
9p24.1	2	chr9	6092989	TTA	T	0.159966	0.014058	0.99983
9p24.1	2	chr9	6093132	G	A	0.159967	0.0140067	0.99983
9p24.1	2	chr9	6093192	T	A	0.159967	0.0140221	0.99983
9p24.1	2	chr9	6093345	G	A	0.159969	0.0140159	0.999832
9p24.1	2	chr9	6093790	T	C	0.159949	0.0177005	1
9p24.1	2	chr9	6093990	C	G	0.159958	0.0131775	0.99968
9p24.1	2	chr9	6094454	G	C	0.159865	0.0156825	0.99936
9p24.1	2	chr9	6094463	T	G	0.159888	0.0126686	0.99921
9p24.1	2	chr9	6096189	G	C	0.158028	0.0117745	0.987629
9p24.1	2	chr9	6096349	A	C	0.157915	0.0102454	0.986766
9p24.1	2	chr9	6096931	A	G	0.159864	0.0117565	0.99905
9p24.1	2	chr9	6097164	T	C	0.158727	0.00592177	0.991436
9p24.1	2	chr9	6097390	C	T	0.159869	0.0120662	0.999068
9p24.1	2	chr9	6099531	T	C	0.158758	0.00758242	0.991301
9p24.1	2	chr9	6101481	T	A	0.159971	0.0126442	0.99914
9p24.1	2	chr9	6102891	T	C	0.158841	0.00844279	0.991855
9p24.1	2	chr9	6104244	C	T	0.159998	0.0138292	0.999338
9p24.1	2	chr9	6106086	T	C	0.15886	0.00677601	0.991677
9p24.1	2	chr9	6106169	A	C	0.158805	0.007627	0.991638
9p24.1	2	chr9	6106779	C	A	0.158921	0.00673478	0.991339
9p24.1	2	chr9	6107113	C	G	0.158832	0.00834754	0.991837
9p24.1	2	chr9	6108216	T	G	0.159875	0.00374593	0.983354
9p24.1	2	chr9	6108398	G	C	0.15863	0.00611622	0.990395
9p24.1	2	chr9	6111703	A	C	0.158955	0.00877481	0.990481
9p24.1	2	chr9	6113940	T	C	0.16008	0.0175963	0.997875
9p24.1	2	chr9	6114744	T	C	0.16008	0.0175374	0.997845
9p24.1	2	chr9	6115538	C	T	0.160079	0.0174784	0.997813
9p24.1	2	chr9	6116228	A	G	0.160075	0.0170361	0.997763
9p24.1	2	chr9	6116948	A	G	0.160078	0.0173629	0.997751
9p24.1	2	chr9	6116981	T	C	0.158937	0.00849708	0.99013
9p24.1	2	chr9	6119038	C	T	0.160076	0.0172861	0.997699
9p24.1	2	chr9	6123556	T	C	0.158782	0.00691521	0.989018
9p24.1	2	chr9	6123782	C	T	0.158722	0.00688652	0.988648
9p24.1	2	chr9	6124250	T	G	0.158717	0.00695756	0.989372
9p24.1	2	chr9	6124359	T	C	0.158782	0.00691948	0.989016
9p24.1	2	chr9	6124584	T	G	0.158782	0.00691808	0.989016
9p24.1	2	chr9	6124862	T	C	0.15878	0.00692444	0.989016
9p24.1	2	chr9	6125353	A	T	0.158784	0.00711607	0.988961
9p24.1	2	chr9	6125539	T	C	0.158784	0.00710313	0.988961
9p24.1	2	chr9	6125912	A	G	0.158785	0.00717047	0.988949
9p24.1	2	chr9	6126588	A	G	0.158777	0.00702997	0.988953
9p24.1	2	chr9	6126799	A	G	0.158773	0.0069621	0.988945
9p24.1	2	chr9	6126857	T	TA	0.158788	0.00697147	0.988893
9p24.1	2	chr9	6126858	T	C	0.158772	0.00694396	0.988941
9p24.1	2	chr9	6127330	T	C	0.158752	0.00674704	0.988877
9p24.1	2	chr9	6127851	A	G	0.158735	0.00648544	0.988756
9p24.1	2	chr9	6128897	T	C	0.158733	0.00616899	0.988674
9p24.1	2	chr9	6129637	A	C	0.158709	0.00617876	0.988501
9p24.1	2	chr9	6130938	A	G	0.158615	0.00497661	0.988837
9p24.1	2	chr9	6130940	A	G	0.15869	0.00600453	0.98829
9p24.1	2	chr9	6130960	T	TAAC	0.15869	0.00600807	0.98829
9p24.1	2	chr9	6131460	G	A	0.159251	0.0126492	0.984471
9p24.1	2	chr9	6131612	A	T	0.159243	0.0124084	0.984342
9p24.1	2	chr9	6132621	A	G	0.158631	0.00527673	0.987235
9p24.1	2	chr9	6134926	C	T	0.158712	0.00552593	0.98712
9p24.1	2	chr9	6136099	CG	C	0.158596	0.00506432	0.987138
9p24.1	2	chr9	6138207	C	G	0.157852	0.00599505	0.981154
9p24.1	2	chr9	6138327	C	A	0.157848	0.00601515	0.981152
9p24.1	2	chr9	6138555	G	A	0.15794	0.00641742	0.980757
9p24.1	2	chr9	6139059	T	C	0.157833	0.00473859	0.980587
9p24.1	2	chr9	6139185	T	A	0.158029	0.00470937	0.980193
9p24.1	2	chr9	6142418	T	A	0.157806	0.00494565	0.980169
10p15.1	1	chr10	6058762	G	A	0.364041	0.0291853	0.724553
10p15.1	1	chr10	6059166	A	T	0.363979	0.0398049	0.724436
10p15.1	1	chr10	6059750	T	C	0.441337	0.682156	1
10p15.1	1	chr10	6060794	A	G	0.364803	0.0282874	0.722308
10p15.1	1	chr10	6070642	C	T	0.365263	0.0438787	0.707175
10p15.1	1	chr10	6071560	A	G	0.365011	0.0504858	0.706423
10p15.1	1	chr10	6072893	A	G	0.3654	0.0458226	0.707289
10p15.1	1	chr10	6073208	G	A	0.365377	0.0484744	0.707347
10p14b	1	chr10	9011110	G	C	0.302751	0.100473	0.999902
10p14b	1	chr10	9011169	C	T	0.302751	0.100447	0.999902
10p14b	1	chr10	9012362	C	T	0.302748	0.10011	0.999904
10p14b	1	chr10	9012377	A	C	0.30305	0.0739793	0.998842
10p14b	1	chr10	9012683	T	C	0.302705	0.102375	0.999866
10p14b	1	chr10	9012824	G	A	0.302747	0.0999887	0.999908
10p14b	1	chr10	9013719	TATAAA	T	0.302714	0.106393	1
10p14b	1	chr10	9015282	T	C	0.302749	0.100915	0.999896
10p14b	1	chr10	9015459	G	T	0.302731	0.0966203	0.999866
10p14b	1	chr10	9016708	G	A	0.302805	0.097194	0.999642
10p14b	2	chr10	8998601	G	A	0.0821176	0.035595	0.976583
10p14b	2	chr10	8998608	A	G	0.0821175	0.0355783	0.976583
10p14b	2	chr10	8998777	G	A	0.0821174	0.0355117	0.976583
10p14b	2	chr10	8998873	T	C	0.0821175	0.0354135	0.976583
10p14b	2	chr10	8999759	C	T	0.0821334	0.0331503	0.976209
10p14b	2	chr10	9000250	C	T	0.0821183	0.0355304	0.976591
10p14b	2	chr10	9000251	A	G	0.0838931	0.047468	0.999364
10p14b	2	chr10	9001243	G	A	0.082118	0.0354712	0.976593
10p14b	2	chr10	9001283	A	G	0.0838931	0.0474262	0.999366
10p14b	2	chr10	9001350	T	C	0.0838931	0.0474378	0.999366
10p14b	2	chr10	9002060	T	C	0.0821181	0.0355504	0.976595
10p14b	2	chr10	9002235	G	T	0.0821281	0.0366806	0.976569
10p14b	2	chr10	9002372	A	G	0.0821182	0.035609	0.976595
10p14b	2	chr10	9002711	G	A	0.0821726	0.0332624	0.976547
10p14b	2	chr10	9002714	G	C	0.0821726	0.0332713	0.976547
10p14b	2	chr10	9002826	C	A	0.0821191	0.0355593	0.976595
10p14b	2	chr10	9003300	A	AG	0.0822281	0.0400756	0.974212
10p14b	2	chr10	9003440	T	C	0.0839454	0.0514832	1
10p14b	2	chr10	9006555	A	G	0.0821719	0.0388654	0.977219
10p14b	2	chr10	9008264	T	C	0.0821711	0.0388551	0.977217
10p14b	2	chr10	9011305	A	G	0.0821714	0.0392609	0.977201
10p14b	2	chr10	9012845	C	T	0.0839022	0.0445239	0.99941
10p14b	2	chr10	9013326	C	T	0.0821716	0.0388942	0.977182
10p14b	2	chr10	9013419	A	G	0.0821718	0.038866	0.977182
10p14b	2	chr10	9014469	T	A	0.0821749	0.0383708	0.977162
10p14b	3	chr10	8984115	G	A	0.00569694	0.0677418	0.787347
10p14b	3	chr10	8988344	TA	T	0.00924464	0.0460337	0.685374
10p14b	3	chr10	8990592	C	G	0.0073143	0.864885	1
10p14b	4	chr10	8995706	G	A	0.0317884	0.848248	1
10p14b	4	chr10	9001864	A	G	0.0591606	0.0359845	0.472962
10p14b	4	chr10	9007290	C	T	0.0583955	0.0934801	0.459134
11q13.1	1	chr11	65638039	G	T	0.45837	0.0141275	0.904158
11q13.1	1	chr11	65649963	G	A	0.46382	0.00783159	0.858993
11q13.1	1	chr11	65657696	C	G	0.46383	0.033591	0.894246
11q13.1	1	chr11	65661235	T	C	0.458475	0.0165461	0.914881
11q13.1	1	chr11	65664716	A	T	0.458743	0.013347	0.914366
11q13.1	1	chr11	65669321	G	A	0.446803	0.0163385	0.917023
11q13.1	1	chr11	65669417	A	G	0.446723	0.0161821	0.917308
11q13.1	1	chr11	65670450	GA	G	0.446792	0.0149985	0.917203
11q13.1	1	chr11	65670664	G	A	0.446796	0.0164056	0.917078
11q13.1	1	chr11	65672708	CTG	C	0.446783	0.0163924	0.917159
11q13.1	1	chr11	65674588	G	C	0.446693	0.016363	0.917525
11q13.1	1	chr11	65675909	C	T	0.446785	0.0173459	0.917505
11q13.1	1	chr11	65675981	T	C	0.446697	0.0176605	0.917622
11q13.1	1	chr11	65681980	G	C	0.446834	0.0165331	0.917523
11q13.1	1	chr11	65683549	G	T	0.446775	0.0172958	0.91762
11q13.1	1	chr11	65686393	CTACT	C	0.44672	0.0178181	0.917442
11q13.1	1	chr11	65686529	A	G	0.446825	0.0165951	0.917389
11q13.1	1	chr11	65686573	C	T	0.446943	0.0191433	0.917325
11q13.1	1	chr11	65687915	G	C	0.446749	0.017386	0.917463
11q13.1	1	chr11	65688271	A	G	0.446749	0.0174362	0.917465
11q13.1	1	chr11	65689393	T	C	0.44594	0.0107407	0.914661
11q13.1	1	chr11	65689519	C	T	0.446003	0.0128653	0.9149
11q13.1	1	chr11	65690280	G	A	0.446034	0.0130237	0.914919
11q13.1	1	chr11	65690698	G	T	0.446234	0.0127516	0.914741
11q13.1	1	chr11	65690726	T	C	0.446032	0.0130687	0.914925
11q13.1	1	chr11	65691493	G	A	0.446585	0.0157118	0.91691
11q13.1	1	chr11	65691948	C	A	0.446569	0.0157525	0.916944
11q13.1	1	chr11	65692085	C	T	0.446494	0.0161589	0.91695
11q13.1	1	chr11	65692615	C	G	0.446568	0.0157371	0.916961
11q13.1	1	chr11	65693006	C	T	0.446566	0.0157502	0.916979
11q13.1	1	chr11	65693687	G	T	0.446264	0.0154027	0.917272
11q13.1	1	chr11	65693689	G	A	0.44634	0.0154	0.916975
11q13.1	1	chr11	65699025	AG	A	0.448326	0.0292561	0.92694
11q13.1	1	chr11	65700482	T	C	0.448361	0.0258543	0.926866
11q13.1	1	chr11	65707085	A	G	0.450366	0.0240198	0.934987
11q13.1	1	chr11	65708345	C	A	0.450362	0.0245364	0.93506
11q13.1	1	chr11	65711016	G	A	0.448503	0.0261461	0.942513
11q13.1	1	chr11	65711197	CTGA	C	0.44827	0.0307881	0.942585
11q13.1	1	chr11	65712619	G	T	0.448067	0.027915	0.941005
11q13.1	1	chr11	65715356	C	T	0.447688	0.0187429	0.940359
11q13.1	1	chr11	65715899	C	G	0.449555	0.0176791	0.932723
11q13.1	1	chr11	65715903	G	C	0.449605	0.0174738	0.932712
11q13.1	1	chr11	65717649	C	T	0.449438	0.0161744	0.932971
11q13.1	1	chr11	65723468	TTTTTA	T	0.448772	0.0220686	0.943035
11q13.1	1	chr11	65725012	G	A	0.454191	0.00710543	0.965652
11q13.1	1	chr11	65725778	C	T	0.462353	0.0527619	1
11q13.1	1	chr11	65728225	T	C	0.437884	0.00492727	0.793464
11q13.1	1	chr11	65729087	T	C	0.437894	0.00476953	0.793407
11q13.1	1	chr11	65731444	C	T	0.437885	0.00492441	0.793459
11q13.1	1	chr11	65732248	G	A	0.437885	0.00492418	0.793459
11q13.1	1	chr11	65732532	A	C	0.437867	0.00520482	0.793302
11q13.1	1	chr11	65732727	C	A	0.437948	0.00471891	0.793231
11q13.1	1	chr11	65732957	C	T	0.437885	0.00491986	0.793459
11q13.1	1	chr11	65733931	C	CAT	0.43795	0.00545007	0.7934
11q13.1	1	chr11	65737977	T	C	0.437893	0.00540126	0.793444
11q13.1	1	chr11	65738057	G	C	0.437893	0.00540126	0.793444
11q13.1	1	chr11	65740766	A	C	0.437761	0.00530303	0.793245
11q13.1	1	chr11	65743865	G	A	0.437886	0.00491268	0.793457
11q13.1	1	chr11	65744494	A	G	0.437804	0.00535982	0.793256
11q13.1	1	chr11	65744586	T	G	0.437794	0.004884	0.793149
11q13.1	1	chr11	65756781	C	A	0.437396	0.00517227	0.789761
11q13.1	1	chr11	65787987	G	C	0.436865	0.00477241	0.786592
11q13.1	1	chr11	65789645	T	TG	0.442402	0.00891405	0.764572
11q13.1	1	chr11	65791795	A	G	0.364238	0.0108381	0.372818
11q13.1	2	chr11	64600117	A	G	0.278179	0.0128488	0.725759
11q13.1	2	chr11	64600179	G	A	0.218474	0.0409771	1
11q13.1	2	chr11	64600264	A	G	0.275829	0.0101258	0.713241
11q13.1	2	chr11	64600390	T	C	0.275862	0.00932447	0.713055
11q13.1	2	chr11	64600956	C	T	0.275822	0.00990746	0.713158
11q13.1	2	chr11	64603020	G	A	0.275824	0.0105037	0.713173
11q13.1	2	chr11	64604830	G	T	0.275852	0.0100692	0.712917
11q13.1	2	chr11	64609864	C	T	0.275869	0.010885	0.712454
11q13.1	2	chr11	64613660	T	C	0.275815	0.0118957	0.71237
11q13.1	2	chr11	64614732	C	T	0.275814	0.0118528	0.712375
11q13.1	2	chr11	64621457	A	G	0.21615	0.0391229	0.985705
11q13.1	2	chr11	64624437	G	T	0.275813	0.0122215	0.712356
11q13.1	2	chr11	64624438	C	T	0.275813	0.0122311	0.712353
11q13.1	2	chr11	64633247	A	G	0.275849	0.0118676	0.712162
11q13.1	2	chr11	64634555	T	C	0.275813	0.012256	0.712355
11q13.1	2	chr11	64635223	T	C	0.275813	0.012256	0.712355
11q13.1	2	chr11	64644614	G	C	0.275813	0.012256	0.712355
11q13.1	2	chr11	64645405	A	G	0.275817	0.0125201	0.712344
11q13.1	2	chr11	64646496	C	A	0.275779	0.0116784	0.712255
11q13.1	2	chr11	64646592	TCTTA	T	0.275915	0.0134392	0.711335
11q13.1	2	chr11	64647639	C	T	0.275814	0.0122659	0.712351
11q13.1	2	chr11	64648295	G	A	0.216163	0.0367323	0.985604
11q13.1	2	chr11	64648431	C	T	0.21615	0.0391273	0.985705
11q13.1	2	chr11	64650833	G	A	0.276267	0.0144489	0.710745
11q13.1	2	chr11	64651745	T	G	0.275813	0.0122567	0.712355
11q13.1	2	chr11	64651746	T	C	0.275813	0.0122567	0.712355
11q13.1	2	chr11	64656359	G	A	0.275871	0.0128444	0.712182
11q13.1	2	chr11	64656897	G	A	0.275857	0.0128754	0.712206
11q13.1	2	chr11	64657648	G	T	0.275857	0.0129125	0.712204
11q13.1	2	chr11	64658173	G	A	0.275857	0.0129125	0.712204
11q13.1	2	chr11	64659461	A	G	0.275903	0.013005	0.712201
11q13.1	2	chr11	64664828	A	G	0.27586	0.0128139	0.712204
11q13.1	2	chr11	64665972	T	C	0.275864	0.0128685	0.712201
11q13.1	2	chr11	64672344	T	C	0.275857	0.0129125	0.712204
11q13.1	2	chr11	64672727	AG	A	0.216161	0.0388483	0.98567
11q13.1	2	chr11	64675993	T	C	0.275881	0.0118755	0.712132
11q13.1	2	chr11	64681751	G	A	0.21615	0.0391501	0.985705
11q13.1	2	chr11	64681953	G	A	0.275842	0.0127926	0.71227
11q13.1	2	chr11	64683174	A	G	0.275828	0.0126537	0.712204
11q13.1	2	chr11	64683323	C	T	0.275839	0.0127175	0.712263
11q13.1	2	chr11	64683809	C	G	0.275841	0.0127566	0.712272
11q13.1	2	chr11	64686289	C	T	0.275841	0.0127573	0.712272
11q13.1	2	chr11	64688118	C	CAA	0.275846	0.0127318	0.712268
11q13.1	2	chr11	64691934	C	T	0.215728	0.0306556	0.983392
11q13.1	2	chr11	64695011	G	A	0.275727	0.0144011	0.711712
11q13.1	2	chr11	64697931	T	C	0.275862	0.0126141	0.712247
11q13.1	2	chr11	64703897	G	A	0.275857	0.0125542	0.712253
11q13.1	2	chr11	64704107	CAG	C	0.216152	0.0386601	0.985709
11q13.1	2	chr11	64704514	T	C	0.275859	0.0125809	0.712248
11q13.1	2	chr11	64704847	T	C	0.27587	0.0120206	0.712265
11q13.1	2	chr11	64707087	G	T	0.276124	0.0117446	0.71134
11q13.1	2	chr11	64707280	A	G	0.276771	0.0126703	0.709207
11q13.1	2	chr11	64710527	C	T	0.21761	0.0122638	0.961263
11q13.1	2	chr11	64710591	G	A	0.217635	0.0128586	0.961188
11q13.1	2	chr11	64711640	G	T	0.217642	0.0126497	0.961186
11q13.1	2	chr11	64712836	C	T	0.217636	0.0125988	0.961153
11q13.1	2	chr11	64713458	A	T	0.217724	0.0143398	0.960565
11q13.1	2	chr11	64714107	G	A	0.217445	0.0115775	0.960204
11q13.1	2	chr11	64714216	C	CCA	0.217421	0.0118353	0.959687
11q13.1	2	chr11	64715475	G	C	0.217391	0.0111728	0.959665
11q13.1	2	chr11	64717721	C	T	0.216145	0.0110344	0.952098
11q13.5	1	chr11	76570549	C	T	0.405204	0.121992	1
11q13.5	1	chr11	76580110	G	A	0.405803	0.0619553	0.994252
11q13.5	1	chr11	76581529	A	T	0.405678	0.100594	0.996122
11q13.5	1	chr11	76581531	C	T	0.405678	0.100594	0.996122
11q13.5	1	chr11	76582483	G	T	0.414589	0.0696154	0.960294
11q13.5	1	chr11	76582682	G	T	0.414202	0.075634	0.959687
11q13.5	1	chr11	76582714	G	A	0.414299	0.0642228	0.960079
11q13.5	1	chr11	76582761	G	C	0.414442	0.0811717	0.959328
11q13.5	1	chr11	76584554	G	A	0.405676	0.0998872	0.996092
11q13.5	1	chr11	76587581	G	GT	0.405735	0.0917012	0.996002
11q13.5	1	chr11	76588605	C	A	0.405559	0.117364	0.99246
12q13.11	1	chr12	47802156	G	C	0.469907	0.401359	0.906919
12q13.11	1	chr12	47814585	T	C	0.491048	0.59712	1
12q13.2	1	chr12	55975722	A	G	0.279589	0.0336498	0.894067
12q13.2	1	chr12	55976127	A	G	0.302394	0.0456564	1
12q13.2	1	chr12	55980911	G	A	0.302493	0.0379473	0.99945
12q13.2	1	chr12	55981353	C	G	0.302497	0.0381718	0.999446
12q13.2	1	chr12	55981956	C	A	0.30253	0.0368551	0.99941
12q13.2	1	chr12	55982097	C	T	0.302502	0.0381489	0.999436
12q13.2	1	chr12	55985276	A	T	0.386384	0.0210193	0.687138
12q13.2	1	chr12	55985643	G	C	0.386381	0.0211085	0.687146
12q13.2	1	chr12	55986335	T	A	0.302526	0.0381615	0.999368
12q13.2	1	chr12	55987700	A	C	0.302526	0.0379794	0.999348
12q13.2	1	chr12	55987921	C	T	0.30254	0.037148	0.999304
12q13.2	1	chr12	55988132	A	G	0.302529	0.0382676	0.999344
12q13.2	1	chr12	55990903	T	C	0.302926	0.0399364	0.996569
12q13.2	1	chr12	55991020	G	A	0.386269	0.0199468	0.68709
12q13.2	1	chr12	55995509	T	C	0.386782	0.0251081	0.686263
12q13.2	1	chr12	55996580	C	G	0.302982	0.0433272	0.996922
12q13.2	1	chr12	55996852	A	G	0.302986	0.0428128	0.996864
12q13.2	1	chr12	55999553	C	G	0.386614	0.0289748	0.686031
12q13.2	1	chr12	56002984	G	C	0.318956	0.0145908	0.899694
12q13.2	1	chr12	56007301	G	A	0.42017	0.0163876	0.57748
12q13.2	1	chr12	56009793	C	T	0.320078	0.0203949	0.893955
12q13.2	1	chr12	56013288	G	A	0.320079	0.0203641	0.893951
12q13.2	1	chr12	56018703	T	G	0.319944	0.0224503	0.892099
12q13.2	1	chr12	56023144	A	C	0.320065	0.0217433	0.893893
12q13.2	1	chr12	56028855	CGTG	C	0.320063	0.0213184	0.89401
12q13.2	1	chr12	56034024	C	T	0.318797	0.0112696	0.888278
12q13.2	1	chr12	56042145	C	G	0.42139	0.0310387	0.575081
12q13.2	1	chr12	56051582	G	A	0.320051	0.0221282	0.89381
12q13.2	1	chr12	56052982	C	T	0.319777	0.0279063	0.892568
12q13.2	1	chr12	56053020	C	T	0.319745	0.0169144	0.892505
12q13.2	1	chr12	56055651	G	A	0.296502	0.0176508	0.789791
12q13.2	1	chr12	56056323	GA	G	0.320057	0.0229131	0.893758
12q13.2	1	chr12	56061510	C	T	0.320133	0.0213421	0.893089
12q13.2	1	chr12	56076841	C	T	0.429837	0.00963017	0.551786
12q13.2	1	chr12	56080024	T	C	0.429967	0.0104135	0.551268
13q14.11a	1	chr13	39661236	C	T	0.35284	0.00123772	0.808473
13q14.11a	1	chr13	39662253	A	G	0.352842	0.00122884	0.808553
13q14.11a	1	chr13	39662464	G	A	0.352842	0.00122917	0.808553
13q14.11a	1	chr13	39663774	G	A	0.352842	0.00122917	0.808553
13q14.11a	1	chr13	39664025	C	G	0.352842	0.00122917	0.808553
13q14.11a	1	chr13	39664344	T	C	0.352842	0.00122909	0.808553
13q14.11a	1	chr13	39664346	G	A	0.352842	0.00122884	0.808553
13q14.11a	1	chr13	39664355	C	T	0.352842	0.00122892	0.808553
13q14.11a	1	chr13	39664866	A	T	0.352842	0.00122883	0.808553
13q14.11a	1	chr13	39664907	T	G	0.352845	0.00123635	0.80855
13q14.11a	1	chr13	39679764	A	G	0.352899	0.00130422	0.80841
13q14.11a	1	chr13	39776775	T	C	0.356531	0.00157431	0.872406
13q14.11a	1	chr13	39776957	T	G	0.356573	0.00140411	0.872319
13q14.11a	1	chr13	39777204	A	G	0.356203	0.00143829	0.871127
13q14.11a	1	chr13	39778534	C	A	0.356207	0.00144613	0.8714
13q14.11a	1	chr13	39779093	G	T	0.356207	0.00144542	0.871405
13q14.11a	1	chr13	39779253	G	GT	0.356207	0.00144537	0.871407
13q14.11a	1	chr13	39780063	C	T	0.356206	0.00144847	0.871411
13q14.11a	1	chr13	39781776	T	C	0.362735	0.00751366	0.905219
13q14.11a	1	chr13	39788092	A	C	0.363059	0.00888324	0.906612
13q14.11a	1	chr13	39793932	C	T	0.341723	0.101296	1
13q14.11a	1	chr13	39794307	A	G	0.341723	0.101143	1
13q14.11a	1	chr13	39794464	C	T	0.341723	0.101247	1
13q14.11a	1	chr13	39797240	C	T	0.277845	0.023651	0.673542
13q14.11a	1	chr13	39797542	C	G	0.278	0.0275011	0.672405
13q14.11a	1	chr13	39799233	T	A	0.277802	0.0406592	0.673599
13q14.11a	1	chr13	39799236	T	A	0.277802	0.0406654	0.673599
13q14.11a	1	chr13	39799238	C	T	0.277802	0.0406654	0.673599
13q14.11a	1	chr13	39799341	C	T	0.277801	0.0407002	0.673599
13q14.11a	1	chr13	39799403	A	G	0.277801	0.0406931	0.673598
13q14.11a	1	chr13	39799551	G	A	0.277801	0.0406594	0.673596
13q14.11a	1	chr13	39802305	G	GA	0.277806	0.0391786	0.673499
13q14.11a	1	chr13	39803216	T	A	0.277841	0.0372624	0.673358
13q14.11a	1	chr13	39803649	G	T	0.277803	0.0373546	0.673373
13q14.11a	1	chr13	39805134	A	T	0.27783	0.0366034	0.673306
13q14.11a	1	chr13	39806107	A	G	0.277807	0.0351191	0.67303
13q14.11a	1	chr13	39806440	A	C	0.277809	0.0345651	0.672971
13q14.11a	1	chr13	39806885	T	C	0.277724	0.0328694	0.672677
13q14.11a	1	chr13	39807875	G	A	0.27764	0.0587865	0.670242
14q23.3	1	chr14	65008292	G	C	0.311785	0.00922294	0.950871
14q23.3	1	chr14	65008693	A	G	0.311814	0.00939351	0.950535
14q23.3	1	chr14	65013490	T	C	0.322561	0.0360342	1
14q23.3	1	chr14	65014494	C	T	0.311683	0.00947345	0.951347
14q23.3	1	chr14	65014992	C	G	0.311756	0.00968863	0.951403
14q23.3	1	chr14	65017736	A	G	0.311784	0.00877553	0.950824
14q23.3	1	chr14	65023300	C	G	0.311947	0.0086669	0.950405
14q23.3	1	chr14	65024230	T	C	0.311949	0.00863696	0.950399
14q23.3	1	chr14	65024328	A	AT	0.305551	0.0255606	0.919852
14q23.3	1	chr14	65032910	T	TA	0.311349	0.00493484	0.940285
14q23.3	1	chr14	65036755	G	A	0.310789	0.0050461	0.94001
14q23.3	1	chr14	65053898	G	A	0.408919	0.0102463	0.653063
14q23.3	1	chr14	65056297	G	A	0.410176	0.0108421	0.649586
14q23.3	1	chr14	65059076	A	G	0.410299	0.00945182	0.649689
14q23.3	1	chr14	65065137	C	CAG	0.410263	0.00866948	0.653679
14q23.3	1	chr14	65066715	A	G	0.41504	0.00641266	0.640874
14q23.3	1	chr14	65067366	A	C	0.415008	0.00604328	0.640803
14q23.3	1	chr14	65072745	C	G	0.411703	0.0181024	0.630611
14q23.3	1	chr14	65073745	G	T	0.410996	0.0199359	0.627665
14q23.3	1	chr14	65074183	G	A	0.406786	0.0285646	0.643724
14q23.3	1	chr14	65074663	G	A	0.406909	0.0259094	0.643687
14q23.3	1	chr14	65075349	C	G	0.410191	0.0274728	0.629942
14q23.3	1	chr14	65075889	C	T	0.422776	0.0161571	0.602254
14q23.3	1	chr14	65075911	C	T	0.410888	0.0251674	0.632862
14q23.3	1	chr14	65076072	G	A	0.410928	0.0173012	0.627914
14q23.3	1	chr14	65076384	C	T	0.386332	0.00447486	0.613166
14q23.3	1	chr14	65077649	C	A	0.396554	0.00523136	0.585323
14q23.3	1	chr14	65079581	C	T	0.421584	0.016964	0.604578
14q23.3	1	chr14	65079643	A	G	0.396004	0.00484879	0.591227
14q23.3	1	chr14	65080004	A	C	0.420988	0.0169151	0.606132
14q23.3	1	chr14	65081752	G	T	0.403817	0.00639336	0.642731
14q23.3	1	chr14	65082274	TGGA	T	0.386257	0.00623019	0.619635
14q23.3	1	chr14	65082371	C	T	0.385912	0.00500577	0.620449
14q23.3	1	chr14	65083307	A	G	0.385615	0.00452186	0.618928
14q23.3	1	chr14	65083364	C	T	0.409488	0.0275533	0.635391
14q23.3	1	chr14	65084098	T	A	0.409746	0.0212798	0.634823
14q23.3	1	chr14	65084973	AG	A	0.409488	0.0275533	0.635391
14q23.3	1	chr14	65085464	C	T	0.409488	0.0275533	0.635391
14q23.3	1	chr14	65087104	C	A	0.385595	0.00446613	0.618894
14q23.3	1	chr14	65087221	C	T	0.405443	0.0298074	0.646377
14q23.3	1	chr14	65087920	C	T	0.3856	0.00464805	0.618878
14q23.3	1	chr14	65088753	C	T	0.421375	0.0176818	0.60464
14q23.3	1	chr14	65088989	A	C	0.395302	0.00568304	0.59314
14q23.3	1	chr14	65088994	A	G	0.395148	0.00576116	0.593157
14q23.3	1	chr14	65093306	TA	T	0.418162	0.0219129	0.613075
14q23.3	1	chr14	65095500	G	C	0.385589	0.0046502	0.618864
14q23.3	1	chr14	65095588	C	G	0.409462	0.0283758	0.63533
14q23.3	1	chr14	65096591	G	T	0.385589	0.0046502	0.618864
14q23.3	1	chr14	65096960	C	T	0.409512	0.0298515	0.635238
14q23.3	1	chr14	65097985	T	G	0.419944	0.0245977	0.608299
14q23.3	1	chr14	65098138	T	C	0.420065	0.0245696	0.608277
14q23.3	1	chr14	65099977	T	C	0.409304	0.0306555	0.634455
14q23.3	1	chr14	65100246	TC	T	0.385504	0.00458124	0.617846
14q23.3	1	chr14	65100797	G	T	0.412252	0.00513482	0.626688
14q23.3	1	chr14	65100883	C	A	0.409324	0.0302813	0.634441
14q23.3	1	chr14	65101497	G	A	0.409391	0.0323381	0.633538
14q23.3	1	chr14	65101845	C	T	0.408783	0.0170835	0.632343
14q23.3	1	chr14	65102879	A	G	0.420132	0.00813367	0.603532
14q23.3	1	chr14	65103668	C	A	0.409521	0.0144386	0.630339
14q23.3	1	chr14	65104646	A	AT	0.409683	0.011937	0.629253
14q23.3	1	chr14	65104775	T	C	0.409787	0.0111558	0.62946
14q23.3	1	chr14	65109447	C	T	0.41892	0.00928543	0.602398
14q23.3	1	chr14	65110894	T	C	0.418834	0.00891456	0.601915
14q23.3	1	chr14	65112156	T	C	0.418686	0.00734283	0.600819
14q23.3	1	chr14	65112350	CT	C	0.427696	0.0161582	0.578677
15q22.2	1	chr15	60778755	T	C	0.196944	0.892374	1
15q22.2	1	chr15	60779592	C	A	0.203302	0.0861485	0.957141
15q22.33	1	chr15	67149412	C	A	0.261524	0.217393	0.994905
15q22.33	1	chr15	67150258	C	T	0.26152	0.30387	0.994424
15q22.33	1	chr15	67156025	G	A	0.264234	0.0674738	0.981173
15q22.33	1	chr15	67157967	A	G	0.26487	0.0816643	0.983804
15q22.33	1	chr15	67163292	C	T	0.262124	0.329417	1
16p13.13	1	chr16	11082127	A	G	0.328926	0.0219248	0.525405
16p13.13	1	chr16	11084388	A	G	0.326556	0.00713169	0.530967
16p13.13	1	chr16	11119164	T	A	0.210807	0.0361991	0.985531
16p13.13	1	chr16	11125184	G	A	0.210308	0.0646911	0.98504
16p13.13	1	chr16	11127430	A	G	0.210808	0.0336737	0.987605
16p13.13	1	chr16	11131109	A	G	0.21082	0.0354208	0.985767
16p13.13	1	chr16	11131207	C	G	0.210815	0.0359595	0.985775
16p13.13	1	chr16	11132922	A	G	0.210906	0.0371429	0.98626
16p13.13	1	chr16	11134855	C	T	0.210856	0.0331133	0.986615
16p13.13	1	chr16	11135271	G	T	0.210714	0.0468321	0.985868
16p13.13	1	chr16	11136846	T	C	0.210602	0.0209118	0.984614
16p13.13	1	chr16	11141266	A	G	0.212023	0.0311519	0.981736
16p13.13	1	chr16	11147949	G	A	0.212066	0.144335	0.998345
16p13.13	1	chr16	11148049	A	G	0.212234	0.121851	0.998978
16p13.13	1	chr16	11149598	C	A	0.212244	0.0999781	0.999084
16p13.13	1	chr16	11150337	T	G	0.21217	0.147239	1
16p13.13	1	chr16	11185774	G	C	0.223505	0.0293358	0.892651
16p13.13	1	chr16	11187361	G	A	0.228238	0.00926505	0.755728
16p12.1	1	chr16	27269560	G	T	0.0771074	0.0220181	0.948284
16p12.1	1	chr16	27291576	C	A	0.078058	0.0521799	0.979087
16p12.1	1	chr16	27305654	G	A	0.0811202	0.136424	0.952111
16p12.1	1	chr16	27344903	G	A	0.0777375	0.750765	1
16p12.1	3	chr16	27310077	A	G	0.27002	0.00183532	0.732998
16p12.1	3	chr16	27310774	C	T	0.26272	0.0168901	0.702527
16p12.1	3	chr16	27329738	A	G	0.269767	0.0252225	0.857098
16p12.1	3	chr16	27330232	T	C	0.269844	0.0189892	0.858938
16p12.1	3	chr16	27331275	T	A	0.269472	0.0249143	0.860384
16p12.1	3	chr16	27332158	A	G	0.276551	0.00604423	0.785161
16p12.1	3	chr16	27332194	T	C	0.26966	0.0218687	0.859774
16p12.1	3	chr16	27332642	T	C	0.264557	0.0436897	0.838144
16p12.1	3	chr16	27333888	CT	C	0.269955	0.0237787	0.858966
16p12.1	3	chr16	27334031	C	T	0.264929	0.0531523	0.836727
16p12.1	3	chr16	27337847	C	T	0.264496	0.0417291	0.838688
16p12.1	3	chr16	27344041	G	A	0.271095	0.0281587	0.865439
16p12.1	3	chr16	27345346	T	G	0.295801	0.426476	1
16p12.1	3	chr16	27346811	C	T	0.33504	0.0616854	0.79007
16p12.1	3	chr16	27353485	G	A	0.331436	0.0806369	0.759749
16p12.1	3	chr16	27354132	C	G	0.331471	0.075556	0.759648
16p11.2a	1	chr16	29914124	C	T	0.493441	0.0184076	0.977085
16p11.2a	1	chr16	29916381	G	A	0.493488	0.0168989	0.977205
16p11.2a	1	chr16	29918407	C	T	0.49349	0.0168081	0.977209
16p11.2a	1	chr16	29920578	G	A	0.493498	0.0165385	0.977265
16p11.2a	1	chr16	29921370	T	C	0.493589	0.0160433	0.971338
16p11.2a	1	chr16	29923433	T	A	0.493484	0.0166661	0.977298
16p11.2a	1	chr16	29923498	C	T	0.493484	0.0166661	0.977298
16p11.2a	1	chr16	29932046	T	C	0.497556	0.0768504	0.994019
16p11.2a	1	chr16	29932138	C	A	0.497554	0.0770325	0.994019
16p11.2a	1	chr16	29933511	G	A	0.497547	0.0787195	0.993997
16p11.2a	1	chr16	29935349	T	C	0.497547	0.079093	0.993997
16p11.2a	1	chr16	29935387	G	A	0.497529	0.0816471	0.993929
16p11.2a	1	chr16	29935624	T	C	0.497554	0.077025	0.994019
16p11.2a	1	chr16	29937080	G	A	0.498464	0.075441	0.993973
16p11.2a	1	chr16	29939508	C	T	0.497934	0.100143	0.994254
16p11.2a	1	chr16	29943333	T	G	0.499532	0.102609	1
16p11.2a	1	chr16	29943634	A	G	0.498318	0.0846943	0.99579
17q21.1	1	chr17	39827239	T	C	0.432242	0.0178918	0.96542
17q21.1	1	chr17	39829548	A	G	0.432602	0.0190796	0.966714
17q21.1	1	chr17	39863805	A	AC	0.440361	0.0441112	0.997619
17q21.1	1	chr17	39864166	T	C	0.44036	0.0438213	0.997695
17q21.1	1	chr17	39869916	C	T	0.44045	0.0416454	0.999316
17q21.1	1	chr17	39870033	A	T	0.44043	0.0425671	0.999328
17q21.1	1	chr17	39870108	C	G	0.44043	0.0425671	0.999328
17q21.1	1	chr17	39872381	G	T	0.440455	0.0380893	0.998285
17q21.1	1	chr17	39872867	C	G	0.440424	0.0427691	0.999346
17q21.1	1	chr17	39874777	G	A	0.440429	0.0428245	0.999346
17q21.1	1	chr17	39874911	T	C	0.440423	0.0429873	0.999364
17q21.1	1	chr17	39883308	TAACA	T	0.44042	0.0429488	0.999346
17q21.1	1	chr17	39886524	T	A	0.440429	0.0428246	0.999346
17q21.1	1	chr17	39887090	G	A	0.440429	0.0428246	0.999346
17q21.1	1	chr17	39889472	C	T	0.440429	0.0428246	0.999346
17q21.1	1	chr17	39891991	T	C	0.440291	0.0431858	0.999898
17q21.1	1	chr17	39892849	T	C	0.440297	0.0430224	0.99988
17q21.1	1	chr17	39892980	T	C	0.440299	0.0452491	0.999882
17q21.1	1	chr17	39893336	C	T	0.440661	0.0449888	0.998596
17q21.1	1	chr17	39895095	A	G	0.44029	0.0492389	1
17q21.1	1	chr17	39896954	C	G	0.453282	0.00762874	0.948729
17q21.1	1	chr17	39909987	T	C	0.452062	0.00896933	0.950765
17q21.1	1	chr17	39910014	G	T	0.452008	0.00811841	0.950976
17q21.1	1	chr17	39911280	A	G	0.452152	0.0106988	0.94989
17q21.1	1	chr17	39911790	T	C	0.448686	0.00900729	0.93648
17q21.1	1	chr17	39912261	T	C	0.4486	0.00732248	0.93631
17q21.1	1	chr17	39912823	G	A	0.448685	0.00898036	0.936319
17q21.1	1	chr17	39913021	C	T	0.44869	0.00867015	0.936285
17q21.1	1	chr17	39913556	C	T	0.448622	0.00862958	0.936186
17q21.1	1	chr17	39913696	C	T	0.448685	0.00926504	0.936165
17q21.1	1	chr17	39913818	C	T	0.448679	0.00885067	0.936194
17q21.1	1	chr17	39917586	CG	C	0.448485	0.00957131	0.934977
17q21.1	1	chr17	39917588	CCG	C	0.448485	0.00956839	0.934977
17q21.1	1	chr17	39917793	G	A	0.448911	0.00923607	0.934783
17q21.1	1	chr17	39918265	C	T	0.448554	0.0104425	0.93546
17q21.33	1	chr17	49243576	C	T	0.384662	0.0444424	0.779101
17q21.33	1	chr17	49250821	C	T	0.426685	0.195493	1
17q21.33	1	chr17	49302124	T	C	0.426218	0.0737144	0.980577
17q21.33	1	chr17	49320708	T	A	0.426269	0.0865214	0.980282
17q21.33	1	chr17	49325445	C	T	0.426262	0.0840843	0.980227
17q21.33	1	chr17	49327266	G	T	0.426269	0.08652	0.98028
17q21.33	1	chr17	49340816	G	A	0.427557	0.0469433	0.974945
17q21.33	1	chr17	49345148	C	T	0.427559	0.0475004	0.974905
17q21.33	1	chr17	49346378	C	T	0.427558	0.047548	0.9749
17q21.33	1	chr17	49346550	TCAAA	T	0.427397	0.0382544	0.974455
17q21.33	1	chr17	49347319	C	A	0.427558	0.0476927	0.974894
17q21.33	1	chr17	49361940	G	A	0.425685	0.0762411	0.975545
17q21.33	1	chr17	49363104	A	G	0.427281	0.0544962	0.970239
17q21.33	1	chr17	49370984	G	A	0.425243	0.0386643	0.97289
19q13.11	1	chr19	33230549	C	T	0.0974259	0.0509394	0.956801
19q13.11	1	chr19	33235671	G	A	0.0993341	0.475	1
19q13.11	1	chr19	33235672	C	A	0.0993343	0.473829	1
20q13.33	1	chr20	63949375	A	G	0.383864	0.14706	0.989034
20q13.33	1	chr20	63951034	T	G	0.386437	0.293742	1
20q13.33	1	chr20	63951111	A	G	0.383979	0.0617326	0.990208
20q13.33	1	chr20	63951114	C	T	0.383978	0.0616994	0.990208
20q13.33	1	chr20	63951116	T	C	0.383996	0.0634923	0.990146
20q13.33	1	chr20	63963816	A	G	0.38496	0.191302	0.982331
20q13.33	1	chr20	63966341	T	G	0.384945	0.171503	0.981702
22q12.3	1	chr22	37135396	G	A	0.496678	0.0505493	0.874002
22q12.3	1	chr22	37136625	T	C	0.486088	0.12519	0.926874
22q12.3	1	chr22	37136659	C	T	0.494692	0.513963	1
22q12.3	1	chr22	37137746	C	G	0.483801	0.103626	0.918623
22q12.3	1	chr22	37137755	G	C	0.485135	0.108438	0.913563
22q12.3	1	chr22	37137994	G	A	0.490537	0.053284	0.933521

## Sheet: Supplementary Data 10
Colocalization with related endpoints in FinnGen R9
PHENOTYPE	trait2	LOCUS	region2	cs1	cs2	PP.H4.abf	low_purity2	clpp	clpa	cs1_size	cs2_size	cs_overlap	topInOverlap	probmass_1	probmass_2	hit1_info	hit2_info
CRSwNP	ALLERG_ASTHMA	10p14b	chr10:7516708-10516708	1	1	0.980062	0	0.0886744	0.891661	10	11	10	1,1	1	0.999999	-0.204755,3.72135e-24	-0.104784,1.76088e-10
ASTCRSNP	ALLERG_ASTHMA	10p14b	chr10:7516708-10516708	1	1	0.979999	0	0.0886611	0.892605	10	11	10	1,1	1	0.999999	-0.0739309,6.51628e-25	-0.104784,1.76088e-10
ASTHMA	ALLERG_ASTHMA	10p14b	chr10:7516708-10516708	1	1	0.979382	0	0.0851853	0.892656	11	11	10	1,1	1	0.999999	-0.0769905,2.41157e-21	-0.104784,1.76088e-10
ASTHMA	ASTHMA_INFECTIONS	10p14b	chr10:7521567-10521567	3	2	0.998809	0	0.626457	0.684284	2	2	2	1,1	0.999999	1	-0.350846,1.40508e-13	-0.435058,3.51965e-11
ASTHMA	ALLERG_ASTHMA	11q13.5	chr11:75082483-78082483	1	1	0.977711	0	0.0800157	0.8229	11	13	11	1,1	1	1	0.0494311,4.2658e-11	0.104353,3.49462e-12
ASTHMA	ASTHMA_CHILD_EXMORE	11q13.5	chr11:75082682-78082682	1	1	0.978818	0	0.0841737	0.80927	11	11	11	1,1	1	1	0.0494311,4.2658e-11	0.134907,2.59896e-11
ASTHMA	ASTHMA_INFECTIONS	11q13.5	chr11:75082761-78082761	1	1	0.97052	0	0.0592832	0.620284	11	16	11	1,1	1	0.999999	0.0494311,4.2658e-11	0.0562159,1.99008e-08
ASTHMA	ALLERG_RHINITIS	11q13.5	chr11:75082682-78082682	1	1	0.978362	0	0.0826075	0.861263	11	11	11	1,1	1	1	0.0494311,4.2658e-11	0.0990633,1.25141e-12
ASTHMA	AUTOIMMUNE	11q13.5	chr11:75082761-78082761	1	1	0.973399	0	0.066809	0.683648	11	16	11	1,1	1	0.999988	0.0494311,4.2658e-11	0.0298762,4.86631e-08
ASTHMA	H7_ALLERGICCONJUNCTIVITIS	11q13.5	chr11:75070549-78070549	1	1	0.976002	0	0.074158	0.791701	11	15	11	1,1	1	1	0.0494311,4.2658e-11	0.0785449,2.19887e-14
ASTHMA	L12_ATOPIC	11q13.5	chr11:75082483-78082483	1	1	0.976829	0	0.0755148	0.356373	11	8	4	1,1	1	1	0.0494311,4.2658e-11	0.137467,1.88582e-27
ASTCRSNP	ALLERG_ASTHMA	11q13.5	chr11:75082483-78082483	1	1	0.977191	0	0.078687	0.754286	11	13	11	1,1	1	1	0.0454537,7.19615e-12	0.104353,3.49462e-12
ASTCRSNP	ALLERG_RHINITIS	11q13.5	chr11:75082682-78082682	1	1	0.978975	0	0.0850727	0.866652	11	11	11	1,1	1	1	0.0454537,7.19615e-12	0.0990633,1.25141e-12
ASTHMA	ALLERG_ASTHMA	12q13.2	chr12:53463054-56463054	1	1	0.991873	0	0.194992	0.502971	8	6	5	1,1	0.99988	0.999996	0.25855,2.18756e-09	0.556917,3.75146e-12
ASTHMA	ASTHMA_CHILD_EXMORE	12q13.2	chr12:53463054-56463054	1	1	0.983915	0	0.105899	0.300561	8	7	2	1,1	0.99988	0.999998	0.25855,2.18756e-09	0.742221,3.61576e-11
ASTHMA	ALLERG_RHINITIS	12q13.2	chr12:53463054-56463054	1	1	0.992313	0	0.207002	0.491375	8	8	7	1,1	0.99988	0.996389	0.25855,2.18756e-09	0.433466,2.69184e-08
ASTHMA	L12_ATOPIC	12q13.2	chr12:53463054-56463054	1	1	0.993904	0	0.241017	0.300471	8	2	2	1,1	0.99988	1	0.25855,2.18756e-09	0.519114,8.3888e-14
ASTHMA	ALLERG_ASTHMA	15q22.2	chr15:59276148-62276148	1	1	0.915379	0	0.0126752	0.0684329	4	8	2	1,1	1	1	-0.0799831,1.60398e-17	-0.128748,1.7591e-09
ASTHMA	ALLERG_ASTHMA	15q22.33	chr15:65663292-68663292	1	1	0.993148	0	0.222177	0.79112	4	11	4	1,1	1	1	0.0843067,3.1434e-24	0.109811,3.99761e-11
ASTHMA	ASTHMA_CHILD_EXMORE	15q22.33	chr15:65669867-68669867	1	1	0.988178	0	0.140096	0.514788	4	15	4	1,1	1	0.999999	0.0843067,3.1434e-24	0.128438,5.53962e-10
ASTHMA	ASTHMA_INFECTIONS	15q22.33	chr15:65657967-68657967	1	1	0.989187	1	0.151019	0.53004	4	16	4	1,1	1	1	0.0843067,3.1434e-24	0.0700265,2.91192e-10
ASTCRSNP	ALLERG_ASTHMA	15q22.33	chr15:65663292-68663292	1	1	0.992851	0	0.217373	0.847409	5	11	5	1,1	1	1	0.0722315,9.11171e-23	0.109811,3.99761e-11
ASTHMA	ALLERG_ASTHMA	16p12.1	chr16:25805654-28805654	1	1	0.995593	0	0.310867	0.406335	3	3	3	1,1	1	1	-0.125868,6.24597e-19	-0.210988,1.15531e-13
ASTCRSNP	ALLERG_ASTHMA	16p12.1	chr16:25805654-28805654	1	1	0.995853	0	0.323954	0.476269	4	3	3	1,1	1	1	-0.114193,6.48485e-20	-0.210988,1.15531e-13
ASTHMA	ALLERG_ASTHMA	16p13.13	chr16:9683501-12683501	1	1	0.95136	1	0.0374611	0.525518	16	38	15	1,1	1	0.999955	-0.0599647,4.57088e-11	-0.0897762,1.87017e-08
ASTCRSNP	ALLERG_ASTHMA	16p13.13	chr16:9683501-12683501	1	1	0.950775	1	0.0364985	0.529701	18	38	16	1,1	1	0.999959	-0.0605068,5.85329e-14	-0.0897762,1.87017e-08
CRSwNP	ALLERG_ASTHMA	16p13.13	chr16:9683501-12683501	1	1	0.994892	1	0.280185	0.292722	1	38	1	1,1	1	1	-0.13353,7.28618e-12	-0.0897762,1.87017e-08
ASTHMA	ALLERG_ASTHMA	17q21.1	chr17:38417793-41417793	1	1	0.957491	0	0.0429628	0.815494	33	24	24	1,1	1	1	0.0729297,9.20662e-23	0.130564,2.09411e-18
ASTHMA	ASTHMA_INFECTIONS	17q21.1	chr17:38419884-41419884	1	1	0.960125	0	0.0458051	0.875665	33	25	24	1,1	1	1	0.0729297,9.20662e-23	0.0961634,3.84238e-22
ASTHMA	ALLERG_ASTHMA	17q21.33	chr17:47743576-50743576	1	1	0.989953	0	0.163347	0.378053	12	41	12	1,1	1	1	0.066678,1.37373e-18	0.113447,8.96603e-14
ASTHMA	ASTHMA_INFECTIONS	17q21.33	chr17:47743576-50743576	1	1	0.983848	1	0.108062	0.296815	12	81	12	1,1	1	1	0.066678,1.37373e-18	0.0645476,2.08468e-10
ASTCRSNP	ALLERG_ASTHMA	17q21.33	chr17:47743576-50743576	1	1	0.967262	0	0.055454	0.536509	14	41	14	1,1	1	1	0.0579601,1.35519e-18	0.113447,8.96603e-14
ASTHMA	L12_ATOPIC	19q13.11	chr19:31740774-34740774	1	1	0.919642	1	0.0215047	0.044882	2	23	2	1,1	1	0.999999	-0.100193,2.49977e-15	-0.1015,2.19089e-08
ASTHMA	ASTHMA_CHILD_EXMORE	2q12.1a	chr2:100819699-103819699	2	1	0.927235	0	0.0240976	0.50705	45	28	28	1,1	1	1	-0.103721,2.32274e-23	-0.276623,7.68776e-22
ASTHMA	ALLERG_RHINITIS	2q12.1a	chr2:100947060-103947060	2	1	0.908308	0	0.0193157	0.412496	45	84	43	1,1	1	1	-0.103721,2.32274e-23	-0.106459,2.04833e-08
ASTHMA	H7_ALLERGICCONJUNCTIVITIS	2q12.1a	chr2:100819699-103819699	2	1	0.93606	0	0.0280022	0.539898	45	39	31	1,1	1	1	-0.103721,2.32274e-23	-0.122942,4.96707e-18
ASTHMA	L12_ATOPIC	2q12.1a	chr2:100912950-103912950	2	2	0.920553	1	0.0226836	0.550412	45	100	41	1,1	1	1	-0.103721,2.32274e-23	-0.12139,1.2942e-11
ASTHMA	ASTHMA_INFECTIONS	2q13	chr2:109604261-112604261	1	1	0.974572	1	0.0702098	0.710608	12	28	12	1,1	1	0.999999	0.0961954,6.06457e-16	0.0923272,7.2778e-09
ASTHMA	ALLERG_ASTHMA	2q37.3	chr2:240259225-242193529	1	1	0.998172	0	0.522043	0.730899	2	2	2	1,1	1	1	-0.0739524,4.17734e-16	-0.123421,2.8327e-11
ASTHMA	ASTHMA_INFECTIONS	2q37.3	chr2:240259225-242193529	1	1	0.999397	0	0.768273	0.868684	2	2	2	1,1	1	1	-0.0739524,4.17734e-16	-0.0806279,4.13904e-11
ASTHMA	H7_ALLERGICCONJUNCTIVITIS	2q37.3	chr2:240259225-242193529	1	1	0.998739	0	0.613039	0.878815	2	2	2	1,1	1	1	-0.0739524,4.17734e-16	-0.0795376,1.85635e-10
ASTCRSNP	ALLERG_ASTHMA	2q37.3	chr2:240259225-242193529	1	1	0.998258	0	0.51421	0.537515	1	2	1	1,1	1	1	-0.0654567,3.55059e-16	-0.123421,2.8327e-11
ASTHMA	ALLERG_ASTHMA	3q21.3	chr3:126603477-129603477	1	1	0.912441	0	0.0202646	0.839277	62	64	61	1,1	1	1	0.0497124,1.06581e-09	0.0985524,2.54495e-09
ASTHMA	ALLERG_ASTHMA	5q22.1a	chr5:109634439-112634439	2	1	0.964349	0	0.0498721	0.142015	22	10	10	1,1	1	1	-0.0532878,6.74683e-13	-0.114309,1.7358e-14
ASTHMA	ALLERG_ASTHMA	5q22.1b	chr5:109634439-112634439	1	2	0.999988	0	0.995956	0.995956	1	1	1	1,1	1	0.999932	0.0998185,7.46449e-30	0.119712,1.76685e-11
ASTHMA	ASTHMA_CHILD_EXMORE	5q22.1b	chr5:109566174-112566174	1	1	0.999993	0	0.996666	0.996666	1	1	1	1,1	1	1	0.0998185,7.46449e-30	0.16807,3.70681e-12
ASTHMA	ASTHMA_INFECTIONS	5q22.1b	chr5:109566174-112566174	1	1	1	0	1	1	1	1	1	1,1	1	1	0.0998185,7.46449e-30	0.0962071,3.83531e-16
ASTHMA	ASTHMA_INFECTIONS	5q22.1a	chr5:109566174-112566174	2	2	0.953369	0	0.0390175	0.615334	22	32	22	1,1	1	1	-0.0532878,6.74683e-13	-0.0646982,7.50067e-11
ASTHMA	ALLERG_RHINITIS	5q22.1a	chr5:109631801-112631801	2	1	0.954865	0	0.0400641	0.558175	22	27	20	1,1	1	1	-0.0532878,6.74683e-13	-0.106873,1.11866e-14
ASTHMA	ALLERG_RHINITIS	5q22.1b	chr5:109631801-112631801	1	3	0.999983	0	0.994543	0.994543	1	1	1	1,1	1	0.999874	0.0998185,7.46449e-30	0.104175,2.93751e-10
CRSwNP	ALLERG_ASTHMA	5q22.1b	chr5:109634439-112634439	1	2	0.999988	0	0.995956	0.995956	1	1	1	1,1	1	0.999932	0.276535,8.2718e-36	0.119712,1.76685e-11
CRSwNP	ALLERG_RHINITIS	5q22.1b	chr5:109631801-112631801	1	3	0.999983	0	0.994543	0.994543	1	1	1	1,1	1	0.999874	0.276535,8.2718e-36	0.104175,2.93751e-10
ASTCRSNP	ALLERG_ASTHMA	5q22.1b	chr5:109634439-112634439	1	2	0.999988	0	0.995956	0.995956	1	1	1	1,1	1	0.999932	0.103136,4.27563e-40	0.119712,1.76685e-11
ASTCRSNP	ALLERG_RHINITIS	5q22.1b	chr5:109631801-112631801	2	1	0.925753	0	0.0218763	0.263076	14	27	14	1,1	1	1	-0.0629534,7.93232e-22	-0.106873,1.11866e-14
ASTCRSNP	ALLERG_RHINITIS	5q22.1b	chr5:109631801-112631801	1	3	0.999983	0	0.994543	0.994543	1	1	1	1,1	1	0.999874	0.103136,4.27563e-40	0.104175,2.93751e-10
ASTHMA	ALLERG_ASTHMA	5q31.1b	chr5:131160977-134160977	1	2	0.980375	0	0.0908185	0.0908339	1	7	1	1,1	1	1	0.0898058,4.59198e-34	-0.112663,2.29087e-13
ASTHMA	ASTHMA_CHILD_EXMORE	5q31.1b	chr5:131160977-134160977	2	1	0.960534	0	0.0458003	0.187295	47	35	25	1,1	1	1	0.0575382,1.82852e-11	0.149869,2.47116e-11
ASTHMA	ASTHMA_CHILD_EXMORE	5q31.1b	chr5:131160977-134160977	1	2	0.997829	1	0.480011	0.480092	1	66	1	1,1	1	0.999825	0.0898058,4.59198e-34	0.0931459,3.40942e-06
ASTHMA	ASTHMA_INFECTIONS	5q31.1b	chr5:128878748-133961855	2	2	0.990078	0	0.166041	0.559032	47	52	39	1,1	1	1	0.0575382,1.82852e-11	0.0489885,2.00738e-05
ASTCRSNP	ALLERG_ASTHMA	5q31.1b	chr5:131160977-134160977	1	2	0.98045	0	0.0903046	0.0908339	1	7	1	1,1	1	1	0.0730349,4.89666e-29	-0.112663,2.29087e-13
ASTHMA	AUTOIMMUNE	5p13.2	chr5:34337132-37337132	1	1	0.972535	0	0.0660178	0.404099	33	8	6	1,1	1	1	-0.0433316,4.96147e-09	-0.0436024,3.75837e-15
ASTHMA	ALLERG_ASTHMA	9p24.1	chr9:4713468-7713468	1	1	0.907719	0	0.0153001	0.149198	18	8	5	1,1	1	1	0.108419,2.36974e-26	0.127203,1.06218e-13
ASTHMA	ASTHMA_CHILD_EXMORE	9p24.1	chr9:4701163-7701163	1	1	0.971324	0	0.0622994	0.660782	18	14	12	1,1	1	1	0.108419,2.36974e-26	0.245185,1.1371e-19
ASTHMA	ASTHMA_INFECTIONS	9p24.1	chr9:4709697-7709697	1	1	0.928907	0	0.0240675	0.149198	18	7	5	1,1	1	1	0.108419,2.36974e-26	-0.0979318,1.10053e-17
CRSwNP	ALLERG_ASTHMA	9p24.1	chr9:4713468-7713468	1	1	0.982227	0	0.0939175	0.269212	4	8	4	1,1	1	1	-0.333252,8.08537e-63	0.127203,1.06218e-13
ASTCRSNP	ALLERG_ASTHMA	9p24.1	chr9:4713468-7713468	1	1	0.981762	0	0.0914364	0.276619	5	8	5	1,1	1	1	-0.116531,5.05825e-54	0.127203,1.06218e-13
CRSsNP	ALLERG_ASTHMA	9p24.1	chr9:4713468-7713468	1	1	0.978521	0	0.0834376	0.594166	11	8	8	1,1	1	1	-0.107377,5.74249e-15	0.127203,1.06218e-13
CRSsNP	ASTHMA_INFECTIONS	9p24.1	chr9:4709697-7709697	1	1	0.978991	0	0.0841846	0.611976	11	7	7	1,1	1	1	-0.107377,5.74249e-15	-0.0979318,1.10053e-17

[truncated: 5 more sheets: Supplementary Data 11, Supplementary Data 12, Supplementary Data 13, Supplementary Data 14, Supplementary Data 15]
